# Supplementary material for: Lvr, a Signaling System That Controls Global Gene Regulation and Virulence in Pathogenic Leptospira
Source: Front Cell Infect Microbiol. 2018 Feb 23;8:45. doi: 10.3389/fcimb.2018.00045 (PMC5863495; doi:10.3389/fcimb.2018.00045)
Supplement: Supplementary file 2 [file Table2.XLSX]

## Sheet: Sheet1
Primer name	Sequence 5' to 3'
lvrB Forward	CATATGATGAATAAATGGAAATTCCTTT
lvrB Reverse	ATGCATGGTACCTTATTGAACACTTGGGTCG
lvrA Forward	CATATGATGATAAATTCAACCGATTTAA
lvrA Reverse	ATGCATGGTACCTTAAACGTTTTCGTTTCGTGA
lvrB RT Forward	CGGACTCGGTTTATCGGTTA
lvrB RT Reverse	AACACTTGGGTCGAAGATGG
lvrA RT Forward	ATGCAAATGCAGACATGGAA
lvrA RT Reverse	AGCTTCCGGATCCATCCATCTTTT
107700011 Forward	TCCTAAAGAAATCGAAAACTACAA
107700011 Reverse	CAAGTTCTTCAATTGCTCGAT
8560007 Forward	GCGTATGATCCGATTTCACC
8560007 Reverse	CGGCGTAAACAAAGCCATAA
8100001 Forward	CAATCCCAGAAAAGCAATGG
8100001 Reverse	GCCGGATATGGAGTCTATCG
5030007 Forward	CGATTCGATTTTTCACGAAG
5030007 Reverse	GACATCGTCCCCTTTTTCAG
5820001 Forward	TTGGAGCAAATCTTTGAACG
5820001 Reverse	TCAAAGTCTCCGTGCCTTCT
lvrA PT Forward	CCTGTATTTTCAGGGATCAGGTTCAATGATAAATTCAACCGATTTAAAAC
lvrA PT Reverse	GCTGCAGGTCGACGCCAAGATCCTTTTTTAAACGTTTTCGTTTCGTGAAAG
lvrB PT Forward	CCTGTATTTTCAGGGATCCGGTTCAATGAATAAATGGAAATTCCTTTTC
lvrB PT Reverse	GCTGCAGGTCGACGCCTAGATCCTTTTTTATTGAACACTTGGGTCGAAG
lvrB D56A Reverse	CGTATTTAGGAAGGCTAAACGCAGATAAGATTAGATGAGG
lvrB H161A Reverse	AGGATTGTTGATCTCCGCCGCCATTGTTCCAGCC
lvrAH218A Reverse	GTCAAAGGTGTTCTCAGTTCCGCACTTACGTTTGCAAAAAATTG
lvrAD524A Reverse	CATCACAGGCATCATAATCGCTGTAACGATAATATCTGG
lvrAH616A Forward	GGAGCTCTAAGATCGGCTGATACCGAATAACTGAAAG
