# Supplementary material for: Lvr, a Signaling System That Controls Global Gene Regulation and Virulence in Pathogenic Leptospira
Source: Front Cell Infect Microbiol. 2018 Feb 23;8:45. doi: 10.3389/fcimb.2018.00045 (PMC5863495; doi:10.3389/fcimb.2018.00045)
Supplement: Supplementary file 5 [file Table5.XLS]

## Sheet: S5A Upregulated lvrAB
Table S5A: Significantly upregulated genes in lvrA/B strain
Base MeanΔ lvrA/B	Base Mean WT	Base Mean	log2FoldChange	pvalue	padj	Gene_Id	Symbol	Product	COGs	COG classID	Class Description	COG process	Cluster
387.352	0	289.175	9.14758	3.28856e-43	6.914e-42	LMANv2_880003	neo	Aminoglycoside 3'-phosphotransferase	COG3231	J	Translation, ribosomal structure and biogenesis	INFORMATION STORAGE AND PROCESSING	3
66584.5	541.25	22481.8	6.91115	0	0	LMANv2_320089		conserved exported protein of unknown function	COG3210	U	Intracellular trafficking, secretion, and vesicular transport	CELLULAR PROCESSES AND SIGNALING	4
22064.5	207.596	7524.87	6.6977	0	0	LMANv2_320085		Transporter, MotA/TolQ/ExbB proton channel family protein	COG0811	U	Intracellular trafficking, secretion, and vesicular transport	CELLULAR PROCESSES AND SIGNALING	4
9661.39	190.915	3371.87	5.61669	8.63857e-164	3.10269e-161	LMANv2_320082		TonB-dependent receptor	COG0810	M	Cell wall/membrane/envelope biogenesis	CELLULAR PROCESSES AND SIGNALING	4
10835.4	227.333	5876.92	5.5487	0	0	LMANv2_300015	rbpA	putative RNA-binding protein RbpA	COG0724	R	General function prediction only	POORLY CHARACTERIZED	3
11755.7	284.326	6475.2	5.30907	3.36152e-117	5.17434e-115	LMANv2_190058	NA	NA	NA	NA	NA	NA	3
4708.16	134.899	1638.85	5.08712	3.07884e-146	6.63489e-144	LMANv2_320083		Transport energizing protein, ExbD/TolR family	COG0848	U	Intracellular trafficking, secretion, and vesicular transport	CELLULAR PROCESSES AND SIGNALING	4
17269.1	546.568	8853.44	4.94921	2.63189e-171	1.03122e-168	LMANv2_260002	secE	Protein translocase subunit SecE	COG0690	U	Intracellular trafficking, secretion, and vesicular transport	CELLULAR PROCESSES AND SIGNALING	3
11257.8	423.56	6238.15	4.70763	2.20598e-181	9.50779e-179	LMANv2_510009	lipL	Cytoplasmic membrane lipoprotein LipL31	COG1196	D	Cell cycle control, cell division, chromosome partitioning	CELLULAR PROCESSES AND SIGNALING	3
3026.33	114.541	1063.29	4.55816	1.15469e-32	1.85698e-31	LMANv2_320084		Biopolymer transport protein	COG0848	U	Intracellular trafficking, secretion, and vesicular transport	CELLULAR PROCESSES AND SIGNALING	4
15110.9	731.15	10176.7	4.34498	1.10961e-152	3.18829e-150	LMANv2_650031	secG	Preprotein translocase, SecG subunit	COG1314	U	Intracellular trafficking, secretion, and vesicular transport	CELLULAR PROCESSES AND SIGNALING	3
24014.9	1221.25	8600.09	4.27503	1.08019e-185	5.17289e-183	LMANv2_320087		Carboxypeptidase regulatory-like domain protein	COG1629	P	Inorganic ion transport and metabolism	METABOLISM	4
55851	2959.17	24798.4	4.21808	1.00021e-194	6.15845e-192	LMANv2_320025	pnp	polynucleotide phosphorylase/polyadenylase	COG1185	J	Translation, ribosomal structure and biogenesis	INFORMATION STORAGE AND PROCESSING	3
2132.44	115.748	863.42	4.14919	8.91996e-64	3.52706e-62	LMANv2_760002	lexA	LexA repressor	COG1974	K, T	Transcription, Signal transduction mechanisms	INFORMATION STORAGE AND PROCESSING, CELLULAR PROCESSES AND SIGNALING	4
17843.2	992.633	8194.22	4.14222	2.04691e-149	4.9012e-147	LMANv2_370019		Transcriptional regulator (CarD family)	COG1329	K	Transcription	INFORMATION STORAGE AND PROCESSING	3
19.1183	0	48.3897	4.09814	7.91921e-06	2.83251e-05	LMANv2_880004	NA	NA	NA	NA	NA	NA	4
17630.1	1023.92	8251.95	4.07922	9.20405e-131	1.65289e-128	LMANv2_290074		Redoxin domain protein	COG0526	C, O	Energy production and conversion, Posttranslational modification, protein turnover, chaperones	METABOLISM, CELLULAR PROCESSES AND SIGNALING	3
17374.7	1022.65	7700.71	4.07188	2.98689e-232	2.5747e-229	LMANv2_150158		Predicted N6-adenine-specific DNA methylase	COG0116	L	Replication, recombination and repair	INFORMATION STORAGE AND PROCESSING	4
6119.69	360.291	2803.05	4.05737	7.32519e-101	7.51704e-99	LMANv2_280004	NA	NA	NA	NA	NA	NA	4
6795.15	336.364	4590.9	4.05146	1.72359e-15	1.30327e-14	LMANv2_330021	NA	NA	NA	NA	NA	NA	3
4678.97	277.146	2337.77	4.04957	1.26099e-112	1.6984e-110	LMANv2_260003	nusG	Transcription termination/antitermination protein NusG	COG0250	K	Transcription	INFORMATION STORAGE AND PROCESSING	3
2837.43	169.06	1459.2	4.02365	1.80334e-76	1.0795e-74	LMANv2_90199	fdxA	Ferredoxin-1	COG1146	C	Energy production and conversion	METABOLISM	3
1079.91	50.5788	476.911	4.01513	1.79243e-11	1.04256e-10	LMANv2_650001	NA	NA	NA	NA	NA	NA	3
21364.1	1294.52	10430.8	3.99718	9.65213e-69	4.4256e-67	LMANv2_90153	ole	Fatty-acid desaturase	COG1398	I	Lipid transport and metabolism	METABOLISM	3
35097.9	2194.1	18742.9	3.98203	1.53034e-187	8.24473e-185	LMANv2_500064		30S ribosomal protein S1	COG0539	J	Translation, ribosomal structure and biogenesis	INFORMATION STORAGE AND PROCESSING	3
49571.1	3197.11	34906.5	3.94357	1.15654e-295	1.24617e-292	LMANv2_90198	ahcY	Adenosylhomocysteinase	COG0499	H	Coenzyme transport and metabolism	METABOLISM	3
53375.9	3438.72	32697.6	3.91553	1.88162e-78	1.15854e-76	LMANv2_240169	rplD	50S ribosomal protein L4	COG0088	J	Translation, ribosomal structure and biogenesis	INFORMATION STORAGE AND PROCESSING	3
941.077	59.3431	415.932	3.88492	8.06125e-33	1.32106e-31	LMANv2_760003		conserved protein of unknown function	COG1464	P	Inorganic ion transport and metabolism	METABOLISM	4
5910.62	396.852	2684.11	3.85443	1.26903e-78	7.92683e-77	LMANv2_500063		Tetratricopeptide repeat protein	COG0457	R	General function prediction only	POORLY CHARACTERIZED	3
116938	8049.46	64120.7	3.83855	5.17876e-133	9.70454e-131	LMANv2_240163	rpsC	30S ribosomal subunit protein S3	COG0092	J	Translation, ribosomal structure and biogenesis	INFORMATION STORAGE AND PROCESSING	3
3501.88	240.944	2104.4	3.8229	1.1909e-66	4.98327e-65	LMANv2_430020	exbD	ExbD-related biopolymer transport protein	COG0848	U	Intracellular trafficking, secretion, and vesicular transport	CELLULAR PROCESSES AND SIGNALING	3
3693.51	250.538	1537.81	3.81825	1.8995e-45	4.19839e-44	LMANv2_90105		Glutamyl-tRNAGlu reductase	COG0373	H	Coenzyme transport and metabolism	METABOLISM	4
4015.49	276.21	2327.75	3.81448	4.64856e-71	2.32969e-69	LMANv2_190064	NA	NA	NA	NA	NA	NA	3
5007.44	350.523	2277.27	3.78271	2.26311e-52	5.80595e-51	LMANv2_150157	bfr	Bacterioferritin	COG2193	P	Inorganic ion transport and metabolism	METABOLISM	3
18217.8	1317.91	13227.2	3.76719	3.58576e-138	7.02483e-136	LMANv2_80107	NA	NA	NA	NA	NA	NA	3
3981.62	286.594	2767.47	3.74859	1.24292e-52	3.20777e-51	LMANv2_240109	NA	NA	NA	NA	NA	NA	3
4746.78	348.111	1800.34	3.72775	2.183e-63	8.40064e-62	LMANv2_330031	phoP	Alkaline phosphatase synthesis transcriptional regulatory protein PhoP	COG0745	K, T	Transcription, Signal transduction mechanisms	INFORMATION STORAGE AND PROCESSING, CELLULAR PROCESSES AND SIGNALING	4
4935.2	380.697	4152.36	3.67531	6.19378e-103	6.6738e-101	LMANv2_80104	NA	NA	NA	NA	NA	NA	4
7810.86	606.275	5027.83	3.67158	5.00561e-151	1.26907e-148	LMANv2_660082		RmlD substrate binding domain protein	COG1091	M	Cell wall/membrane/envelope biogenesis	CELLULAR PROCESSES AND SIGNALING	3
5627.27	441.766	4105.09	3.64954	5.90014e-116	8.47654e-114	LMANv2_650013	ssb	Single-stranded DNA-binding protein	COG0629	L	Replication, recombination and repair	INFORMATION STORAGE AND PROCESSING	3
4015.68	313.957	2496.4	3.63135	5.84129e-57	1.76056e-55	LMANv2_110020	tsf	Elongation factor Ts	COG0264	J	Translation, ribosomal structure and biogenesis	INFORMATION STORAGE AND PROCESSING	3
2035.94	159.634	1207.27	3.63027	2.90686e-58	9.21219e-57	LMANv2_240165	rpsS	30S ribosomal subunit protein S19	COG0185	J	Translation, ribosomal structure and biogenesis	INFORMATION STORAGE AND PROCESSING	3
11151.2	882.836	6354.08	3.62988	5.9302e-94	5.32483e-92	LMANv2_240170	rplC	50S ribosomal subunit protein L3	COG0087	J	Translation, ribosomal structure and biogenesis	INFORMATION STORAGE AND PROCESSING	3
14339.9	1140.48	7019.81	3.62602	8.87083e-90	7.35255e-88	LMANv2_510008	uppP	Undecaprenyl-diphosphatase	COG1968	V	Defense mechanisms	CELLULAR PROCESSES AND SIGNALING	3
14625.1	1187.31	7678.67	3.61166	8.29875e-219	5.96127e-216	LMANv2_490059		Thioredoxin-like domain protein	COG1651	O	Posttranslational modification, protein turnover, chaperones	CELLULAR PROCESSES AND SIGNALING	3
10246.8	826.768	5259.38	3.60835	1.90506e-98	1.8661e-96	LMANv2_90102	metF	5,10-methylenetetrahydrofolate reductase	COG0685	E	Amino acid transport and metabolism	METABOLISM	3
3801.74	304.237	2269.33	3.60322	6.04645e-54	1.60866e-52	LMANv2_240034		NADH-ubiquinone/plastoquinone oxidoreductase chain 6	COG0839	C	Energy production and conversion	METABOLISM	3
9778.66	773.812	5204.7	3.59139	4.08637e-38	7.7587e-37	LMANv2_110021	pyrH	uridylate kinase	COG0528	F	Nucleotide transport and metabolism	METABOLISM	3
5743.08	482.539	2268.14	3.55193	6.77314e-105	7.48519e-103	LMANv2_330030	vicK	Two-component sensor histidine kinase VicK	COG0642	T	Signal transduction mechanisms	CELLULAR PROCESSES AND SIGNALING	4
2087.76	157.717	774.59	3.54744	4.92304e-15	3.57211e-14	LMANv2_320088	NA	NA	NA	NA	NA	NA	4
4870.05	411.988	3034.87	3.54131	5.29531e-114	7.36219e-112	LMANv2_240156	rpsH	30S ribosomal subunit protein S8	COG0096	J	Translation, ribosomal structure and biogenesis	INFORMATION STORAGE AND PROCESSING	3
2083.56	175.102	1185.25	3.53817	1.73187e-58	5.57043e-57	LMANv2_490037	rpmB	50S ribosomal protein L28	COG0227	J	Translation, ribosomal structure and biogenesis	INFORMATION STORAGE AND PROCESSING	3
42874.7	3678.91	34751.1	3.52413	5.5579e-124	9.21329e-122	LMANv2_240172	tufB	protein chain elongation factor EF-Tu, possible GTP-binding factor (duplicate of tufA)	COG0050	J	Translation, ribosomal structure and biogenesis	INFORMATION STORAGE AND PROCESSING	3
1880.47	159.118	1037.52	3.51544	9.02967e-50	2.21124e-48	LMANv2_240074		Anti-sigma factor antagonist	COG1366	T	Signal transduction mechanisms	CELLULAR PROCESSES AND SIGNALING	3
5984.21	521.183	3795.33	3.49827	2.49589e-96	2.33854e-94	LMANv2_240158	rplX	50S ribosomal subunit protein L24	COG0198	J	Translation, ribosomal structure and biogenesis	INFORMATION STORAGE AND PROCESSING	3
36345.7	3185.4	24927.4	3.49778	1.42298e-154	4.38076e-152	LMANv2_260008	rpoB	DNA-directed RNA polymerase subunit beta	COG0085	K	Transcription	INFORMATION STORAGE AND PROCESSING	3
8730.85	759.434	4765.98	3.49507	3.2523e-84	2.29793e-82	LMANv2_240157	rplE	50S ribosomal subunit protein L5	COG0094	J	Translation, ribosomal structure and biogenesis	INFORMATION STORAGE AND PROCESSING	3
5770.3	514.733	4002.34	3.46332	1.10776e-84	7.95741e-83	LMANv2_460029	NA	NA	NA	NA	NA	NA	3
9849.28	877.616	5779.61	3.46185	9.78864e-84	6.49062e-82	LMANv2_240167	rplB	50S ribosomal subunit protein L2	COG0090	J	Translation, ribosomal structure and biogenesis	INFORMATION STORAGE AND PROCESSING	3
1732.04	147.949	997.329	3.46056	2.41843e-26	3.13016e-25	LMANv2_240147	rpsM	30S ribosomal subunit protein S13	COG0099	J	Translation, ribosomal structure and biogenesis	INFORMATION STORAGE AND PROCESSING	3
2636.31	236.395	1736.37	3.43461	8.44166e-51	2.09101e-49	LMANv2_240168	rplW	50S ribosomal protein L23	COG0089	J	Translation, ribosomal structure and biogenesis	INFORMATION STORAGE AND PROCESSING	3
212.133	15.9621	135.736	3.41151	5.91135e-09	2.90765e-08	LMANv2_880002	blaT	Beta-lactamase TEM	COG2367	V	Defense mechanisms	CELLULAR PROCESSES AND SIGNALING	5
31937.4	2965.48	15438.6	3.40932	9.4385e-108	1.13e-105	LMANv2_320021	infB	Translation initiation factor IF-2	COG0532	J	Translation, ribosomal structure and biogenesis	INFORMATION STORAGE AND PROCESSING	4
7142.58	666.871	4492.95	3.38867	2.51163e-67	1.09344e-65	LMANv2_240151	rplO	50S ribosomal protein L15	COG0200	J	Translation, ribosomal structure and biogenesis	INFORMATION STORAGE AND PROCESSING	3
20921.2	1993.64	12207	3.3784	1.29486e-162	4.29296e-160	LMANv2_280094		CAP family transcription factor	COG0664, 0491	T, R	Signal transduction mechanisms, General function prediction only	CELLULAR PROCESSES AND SIGNALING, POORLY CHARACTERIZED	3
3884.18	367.083	2181.54	3.3745	8.95343e-72	4.76411e-70	LMANv2_240154	rplR	50S ribosomal subunit protein L18	COG0256	J	Translation, ribosomal structure and biogenesis	INFORMATION STORAGE AND PROCESSING	3
37949.5	3643.62	23791.5	3.36668	4.44027e-148	1.00724e-145	LMANv2_260009	rpoC	RNA polymerase, beta prime subunit	COG0086	K	Transcription	INFORMATION STORAGE AND PROCESSING	3
7784.97	747.253	3891.35	3.35401	1.672e-67	7.42918e-66	LMANv2_10024		Uncharacterized membrane protein HI_1629	COG0586	S	Function unknown	POORLY CHARACTERIZED	3
22275.7	2132.6	12348.7	3.35248	2.33349e-63	8.9003e-62	LMANv2_240145	rpsD	30S ribosomal subunit protein S4	COG0522	J	Translation, ribosomal structure and biogenesis	INFORMATION STORAGE AND PROCESSING	3
5807.43	562.836	3425.55	3.34943	6.94461e-94	6.10842e-92	LMANv2_80069	nlpD	M23 family metalloendopeptidase	COG0739	M	Cell wall/membrane/envelope biogenesis	CELLULAR PROCESSES AND SIGNALING	3
10385	1004.72	5311.93	3.34197	1.57567e-74	9.05483e-73	LMANv2_240149	adk	Adenylate kinase	COG0563	F	Nucleotide transport and metabolism	METABOLISM	3
1503.48	142.958	834.551	3.3372	2.60166e-37	4.79195e-36	LMANv2_240164	rplV	50S ribosomal subunit protein L22	COG0091	J	Translation, ribosomal structure and biogenesis	INFORMATION STORAGE AND PROCESSING	3
44848.5	4411.31	17829.6	3.32441	9.9382e-91	8.56673e-89	LMANv2_210058	NA	NA	NA	NA	NA	NA	4
2678.27	258.095	1899.67	3.32229	8.5639e-40	1.69314e-38	LMANv2_240002	NA	NA	NA	NA	NA	NA	3
1126.59	104.7	451.775	3.31018	9.84694e-18	8.50507e-17	LMANv2_390008		MarR family protein	COG1846	K	Transcription	INFORMATION STORAGE AND PROCESSING	4
3438.97	342.016	1632.47	3.30279	1.77637e-63	6.89742e-62	LMANv2_300071	NA	NA	NA	NA	NA	NA	4
5853.47	582.903	2872.52	3.30224	1.7578e-72	9.83914e-71	LMANv2_530016	NA	NA	NA	NA	NA	NA	4
2781.8	276.163	1823.37	3.29547	5.9997e-61	2.03612e-59	LMANv2_80027		putative lipoprotein	COG0457	R	General function prediction only	POORLY CHARACTERIZED	3
13942.2	1406.78	9111.27	3.2909	1.61168e-108	1.98467e-106	LMANv2_240155	rplF	50S ribosomal subunit protein L6	COG0097	J	Translation, ribosomal structure and biogenesis	INFORMATION STORAGE AND PROCESSING	3
10149.4	1032.2	6685.22	3.27791	3.18406e-101	3.34714e-99	LMANv2_110019	rpsB	30S ribosomal subunit protein S2	COG0052	J	Translation, ribosomal structure and biogenesis	INFORMATION STORAGE AND PROCESSING	3
4129.63	431.513	2321.94	3.22873	3.40987e-55	9.66877e-54	LMANv2_240146	rpsK	30S ribosomal subunit protein S11	COG0100	J	Translation, ribosomal structure and biogenesis	INFORMATION STORAGE AND PROCESSING	3
4600.66	484.342	2632.83	3.22481	1.93286e-71	1.01593e-69	LMANv2_170022	sufC	component of SufBCD complex, ATP-binding component of ABC superfamily	COG0396	O	Posttranslational modification, protein turnover, chaperones	CELLULAR PROCESSES AND SIGNALING	3
3721.47	393.706	2026.16	3.21853	2.3465e-71	1.21848e-69	LMANv2_240029	nuoC	NADH-quinone oxidoreductase subunit C	COG0852	C	Energy production and conversion	METABOLISM	3
4039.79	425.31	3026.27	3.21736	4.03736e-58	1.27015e-56	LMANv2_260007	rplL	50S ribosomal subunit protein L7/L12	COG0222	J	Translation, ribosomal structure and biogenesis	INFORMATION STORAGE AND PROCESSING	3
2032.86	215.811	1562.95	3.2133	3.26081e-72	1.80181e-70	LMANv2_480002		Anti-sigma factor antagonist	COG1366	T	Signal transduction mechanisms	CELLULAR PROCESSES AND SIGNALING	3
1087.76	111.989	572.596	3.20953	5.43586e-25	6.71306e-24	LMANv2_500075	NA	NA	NA	NA	NA	NA	3
4831.88	513.886	2937.85	3.20538	1.43469e-62	5.19623e-61	LMANv2_90041		conserved protein of unknown function	COG1708	R	General function prediction only	POORLY CHARACTERIZED	3
37515.8	4062.31	26006.6	3.19545	1.65441e-139	3.39548e-137	LMANv2_70069		conserved protein of unknown function	COG2202, 2771	T, K	Signal transduction mechanisms, Transcritption	CELLULAR PROCESSES AND SIGNALING	3
13566.9	1463.42	7490.8	3.19367	1.01086e-89	8.2204e-88	LMANv2_280093	trxA	Thioredoxin	COG0526	C, O	Energy production and conversion, Posttranslational modification, protein turnover, chaperones	METABOLISM, CELLULAR PROCESSES AND SIGNALING	3
4844.8	521.12	3303.75	3.18963	1.25046e-55	3.593e-54	LMANv2_440022	NA	NA	NA	NA	NA	NA	3
1717	183.104	1178.09	3.18857	6.95637e-47	1.578e-45	LMANv2_810003	atpC	ATP synthase epsilon chain	COG0355	C	Energy production and conversion	METABOLISM	3
14963.5	1637.4	10598.6	3.17599	1.93475e-112	2.52691e-110	LMANv2_80108		Polysulfide reductase NrfD	COG5557	C	Energy production and conversion	METABOLISM	3
2408.19	259.138	1534.27	3.1749	1.31919e-43	2.80084e-42	LMANv2_240161	rpmC	50S ribosomal protein L29	COG0255	J	Translation, ribosomal structure and biogenesis	INFORMATION STORAGE AND PROCESSING	3
4213.67	460.183	3058.7	3.16974	3.49557e-70	1.71203e-68	LMANv2_280068		Succinate dehydrogenase/fumarate reductase iron-sulfur subunit	COG0479	C	Energy production and conversion	METABOLISM	3
5165.82	573.638	4658.91	3.15742	3.80003e-121	6.06597e-119	LMANv2_290079	clpP	ATP-dependent Clp protease proteolytic subunit 2	COG0740	O, U	Posttranslational modification, protein turnover, chaperones, Intracellular trafficking, secretion, and vesicular transport	CELLULAR PROCESSES AND SIGNALING	4
4809.53	539.812	4171.08	3.13543	1.00696e-97	9.64447e-96	LMANv2_270010	NA	NA	NA	NA	NA	NA	4
84116.8	9448.07	53916.2	3.13488	1.39531e-83	9.11176e-82	LMANv2_80109		4Fe-4S dicluster domain protein	COG0243,COG0437	C	Energy production and conversion	METABOLISM	3
7387.72	849.912	4712.59	3.09885	4.92847e-72	2.65521e-70	LMANv2_660059		Polysaccharide deacetylase	COG0726	G	Carbohydrate transport and metabolism	METABOLISM	3
799.529	84.3769	362.091	3.09429	3.21875e-12	1.97337e-11	LMANv2_530015	NA	NA	NA	NA	NA	NA	4
19270.2	2238.28	12697.4	3.09143	2.13053e-110	2.70076e-108	LMANv2_660058		Formyl transferase domain protein	COG0223	J	Translation, ribosomal structure and biogenesis	INFORMATION STORAGE AND PROCESSING	3
8732.72	996.006	5818	3.08829	6.00604e-38	1.13535e-36	LMANv2_260020	rpsI	30S ribosomal subunit protein S9	COG0103	J	Translation, ribosomal structure and biogenesis	INFORMATION STORAGE AND PROCESSING	3
10889.9	1267.1	5973.65	3.08763	1.7596e-87	1.37888e-85	LMANv2_480006		Peptidase, M23 domain protein	COG0739	M	Cell wall/membrane/envelope biogenesis	CELLULAR PROCESSES AND SIGNALING	3
5811.35	676.293	2570.43	3.08285	3.8605e-79	2.44688e-77	LMANv2_90106		Hydroxymethylbilane synthase	COG0181	H	Coenzyme transport and metabolism	METABOLISM	4
7787.24	913.447	4157.6	3.07933	2.90632e-106	3.29638e-104	LMANv2_660090	NA	NA	NA	NA	NA	NA	3
2264.27	261.122	1768.11	3.07579	8.59585e-35	1.48788e-33	LMANv2_490053	NA	NA	NA	NA	NA	NA	4
2496.56	291.292	1398.23	3.07175	7.07582e-57	2.11783e-55	LMANv2_500081	infC	protein chain initiation factor IF-3	COG0290	J	Translation, ribosomal structure and biogenesis	INFORMATION STORAGE AND PROCESSING	3
181647	19341.8	125612	3.06872	1.01981e-11	6.05423e-11	LMANv2_misc_RNA_3	NA	NA	NA	NA	NA	NA	3
1504.06	173.539	703.853	3.06725	1.83851e-30	2.76097e-29	LMANv2_480027	NA	NA	NA	NA	NA	NA	4
10940.2	1294.64	11241.7	3.05627	8.31881e-62	2.89146e-60	LMANv2_720006	NA	NA	NA	NA	NA	NA	4
3518.02	419.318	1763.96	3.04883	3.0909e-74	1.75286e-72	LMANv2_240073	trpC	Indole-3-glycerol phosphate synthase	COG0134	E	Amino acid transport and metabolism	METABOLISM	4
6002.05	711.625	4737.85	3.04799	3.74599e-55	1.04839e-53	LMANv2_540007	NA	NA	NA	NA	NA	NA	3
1373.32	160.787	883.974	3.04655	1.06541e-33	1.79371e-32	LMANv2_160026	NA	NA	NA	NA	NA	NA	3
3633.05	433.425	2072.69	3.04411	8.25452e-56	2.38772e-54	LMANv2_90170		conserved exported protein of unknown function	COG0457, 4232	R, C, O	General function prediction only, Energy production and conversion, Posttranslational modification, protein turnover, chaperones	POORLY CHARACTERIZED, METABOLISM, CELLULAR PROCESSES AND SIGNALING	3
2939.97	351.867	2071.21	3.04406	3.77292e-75	2.22757e-73	LMANv2_90032	mtnD	Acireductone dioxygenase	COG1791	S	Function unknown	POORLY CHARACTERIZED	3
6875.03	829.503	5087.27	3.04026	6.09732e-125	1.05118e-122	LMANv2_170069		conserved exported protein of unknown function	COG1196	D	Cell cycle control, cell division, chromosome partitioning	CELLULAR PROCESSES AND SIGNALING	3
2289.78	271.871	1149.28	3.0352	3.50914e-41	7.16795e-40	LMANv2_310019	glmU	UDP-N-acetylglucosamine pyrophosphorylase	COG1207	M	Cell wall/membrane/envelope biogenesis	CELLULAR PROCESSES AND SIGNALING	4
3553.14	418.125	3026.14	3.0302	9.7376e-29	1.37154e-27	LMANv2_810008	atpF	ATP synthase subunit b	COG0711	C	Energy production and conversion	METABOLISM	3
30221.3	3630.42	30179.8	3.02766	3.59369e-51	8.95307e-50	LMANv2_100108	NA	NA	NA	NA	NA	NA	4
38802.8	4719.66	20772.8	3.02317	6.24838e-90	5.2805e-88	LMANv2_370018		TRAM domain protein	COG4956	R	General function prediction only	POORLY CHARACTERIZED	4
628.781	71.9409	348.074	3.01439	2.82316e-14	1.9882e-13	LMANv2_460035	NA	NA	NA	NA	NA	NA	3
1133.97	136.636	627.194	3.0023	2.45009e-26	3.16164e-25	LMANv2_660031		protein of unknown function	COG0500	Q, R	Secondary metabolites biosynthesis, transport and catabolism	METABOLISM, POORLY CHARACTERIZED	3
11184.5	1371.69	6217.81	2.99991	2.3711e-53	6.15629e-52	LMANv2_240153	rpsE	30S ribosomal subunit protein S5	COG0098	J	Translation, ribosomal structure and biogenesis	INFORMATION STORAGE AND PROCESSING	3
5629.39	693.774	4073.21	2.99352	6.44429e-54	1.70398e-52	LMANv2_590051	rplS	50S ribosomal subunit protein L19	COG0335	J	Translation, ribosomal structure and biogenesis	INFORMATION STORAGE AND PROCESSING	3
53769.5	6741.02	37180.4	2.98651	1.46328e-151	3.94172e-149	LMANv2_80105	NA	NA	NA	NA	NA	NA	3
4878.01	604.691	2711.53	2.98142	1.69462e-48	3.96945e-47	LMANv2_160018	mreB	cell wall structural complex MreBCD, actin-like component MreB	COG1077	D	Cell cycle control, cell division, chromosome partitioning	CELLULAR PROCESSES AND SIGNALING	3
1720.69	212.245	827.141	2.98087	1.42842e-35	2.51286e-34	LMANv2_660098		EPS-associated transcriptional regulator, MarR family	COG1522	K	Transcription	INFORMATION STORAGE AND PROCESSING	4
3819.59	476.435	2660.11	2.97275	2.1414e-49	5.18506e-48	LMANv2_240159	rplN	50S ribosomal subunit protein L14	COG0093	J	Translation, ribosomal structure and biogenesis	INFORMATION STORAGE AND PROCESSING	3
420.344	50.1753	311.298	2.96734	2.1248e-14	1.50623e-13	LMANv2_260004	rplK	50S ribosomal protein L11	COG0080	J	Translation, ribosomal structure and biogenesis	INFORMATION STORAGE AND PROCESSING	3
2559.15	322.398	1336.63	2.96393	5.61848e-57	1.70533e-55	LMANv2_220050		DegT/DnrJ/EryC1/StrS aminotransferase family protein	COG0399	M	Cell wall/membrane/envelope biogenesis	CELLULAR PROCESSES AND SIGNALING	4
3387.59	427.936	1661.71	2.96342	7.98832e-61	2.68982e-59	LMANv2_560007		Transcriptional regulator, TetR family	COG1309	K	Transcription	INFORMATION STORAGE AND PROCESSING	4
1426.92	177.97	1003.73	2.9567	6.42595e-27	8.54809e-26	LMANv2_170016		Anti-sigma factor antagonist	COG1366	T	Signal transduction mechanisms	CELLULAR PROCESSES AND SIGNALING	3
4219.48	533.859	1972.54	2.9561	1.23922e-56	3.68347e-55	LMANv2_90197		Ribosomal protein L11 methyltransferase-like protein	COG0500, 06460	Q, R, K	Secondary metabolites biosynthesis, transport and catabolism, General function prediction only,Transcription	METABOLISM, POORLY CHARACTERIZED, INFORMATION STORAGE AND PROCESSING	4
5007	638.812	2989.16	2.94952	4.40482e-61	1.50673e-59	LMANv2_720020	NA	NA	NA	NA	NA	NA	3
248.739	27.3909	158.056	2.949	2.94617e-08	1.35085e-07	LMANv2_320092	NA	NA	NA	NA	NA	NA	3
1878.04	239.338	1145.45	2.94429	3.50932e-48	8.08833e-47	LMANv2_240003		3-hydroxybutyryl-CoA dehydratase	COG1024	I	Lipid transport and metabolism	METABOLISM	3
2914.13	369.632	1614.38	2.93835	1.2915e-31	2.02414e-30	LMANv2_150082	NA	NA	NA	NA	NA	NA	3
4655.43	600.027	3590.47	2.93498	9.19248e-70	4.3538e-68	LMANv2_660083		Methyltransferase domain protein	COG0500	Q, R	Secondary metabolites biosynthesis, transport and catabolism, General function prediction only	METABOLISM, POORLY CHARACTERIZED	3
10612.3	1369.26	5293.12	2.93349	6.07981e-64	2.44897e-62	LMANv2_340011	mraW	S-adenosyl-dependent methyltransferase activity on membrane-located substrates	COG0275	M	Cell wall/membrane/envelope biogenesis	CELLULAR PROCESSES AND SIGNALING	4
4523.49	588.147	2964.18	2.9263	8.01149e-84	5.48088e-82	LMANv2_490058	mdh	Malate dehydrogenase	COG0039	C	Energy production and conversion	METABOLISM	3
5853.01	764.216	3455.3	2.92278	3.08963e-78	1.87553e-76	LMANv2_670013		OmpA family protein	COG1360	N, D	Cell motility, Cell cycle control, cell division, chromosome partitioning	CELLULAR PROCESSES AND SIGNALING	3
3262.41	414.981	1559.53	2.9171	6.20898e-25	7.64592e-24	LMANv2_660085		NUDIX domain protein	COG0494	L, R	Replication, recombination and repair, General function prediction only	INFORMATION STORAGE AND PROCESSING, POORLY CHARACTERIZED	4
3280.82	431.338	1871.82	2.90321	9.93569e-60	3.26892e-58	LMANv2_60127		Anti-sigma factor antagonist	COG1366	T	Signal transduction mechanisms	CELLULAR PROCESSES AND SIGNALING	3
2833.48	376.898	2108.89	2.89252	2.66618e-65	1.0944e-63	LMANv2_240171	rpsJ	30S ribosomal protein S10	COG0051	J	Translation, ribosomal structure and biogenesis	INFORMATION STORAGE AND PROCESSING	3
3969.52	526.006	2153.49	2.89037	7.81132e-55	2.15813e-53	LMANv2_600003		Peptidase, M23 family	COG0739	M	Cell wall/membrane/envelope biogenesis	CELLULAR PROCESSES AND SIGNALING	4
9418.07	1254.89	4731.12	2.88999	4.60829e-72	2.51414e-70	LMANv2_160032	NA	NA	NA	NA	NA	NA	4
303.537	37.6081	201.391	2.88793	2.84791e-12	1.7485e-11	LMANv2_190070	chpA	toxin of the ChpA-ChpR toxin-antitoxin system, endoribonuclease	COG2337	T	Signal transduction mechanisms	CELLULAR PROCESSES AND SIGNALING	3
837.69	108.007	605.613	2.88164	2.80365e-19	2.60426e-18	LMANv2_650012	rpsF	30S ribosomal protein S6	COG0360	J	Translation, ribosomal structure and biogenesis	INFORMATION STORAGE AND PROCESSING	3
11026	1488.21	8475.92	2.87455	2.4241e-86	1.80135e-84	LMANv2_500078		conserved protein of unknown function	COG3074,COG4530, 1196	S, D	Function unknown, Cell cycle control, cell division, chromosome partitioning	POORLY CHARACTERIZED, CELLULAR PROCESSES AND SIGNALING	3
5531.76	742.471	2925.61	2.87249	1.60769e-56	4.74599e-55	LMANv2_320019	rimP	Ribosome maturation factor RimP	COG0779	S	Function unknown	POORLY CHARACTERIZED	4
802.132	105.392	570.85	2.87235	3.34955e-25	4.17242e-24	LMANv2_400003		conserved protein of unknown function	COG5573	R	General function prediction only	POORLY CHARACTERIZED	3
9039.08	1234.28	6172.74	2.85619	9.55255e-75	5.56372e-73	LMANv2_210035	bipA	GTP-binding protein	COG1217	T	Signal transduction mechanisms	CELLULAR PROCESSES AND SIGNALING	3
6400.25	874.852	3297.64	2.85312	9.58452e-63	3.50079e-61	LMANv2_90066		EF-P lysine aminoacylase GenX	COG2269	J	Translation, ribosomal structure and biogenesis	INFORMATION STORAGE AND PROCESSING	4
913.468	120.772	563.721	2.85311	1.19168e-19	1.13131e-18	LMANv2_190006	NA	NA	NA	NA	NA	NA	3
5402.94	740.138	3437.57	2.83908	1.11115e-41	2.29141e-40	LMANv2_490052		Platelet-activating factor acetylhydrolase	COG2755	E	Amino acid transport and metabolism	METABOLISM	3
1561.61	213.01	893.03	2.83841	1.18393e-34	2.03297e-33	LMANv2_160034		conserved protein of unknown function	COG1655	S	Function unknown	POORLY CHARACTERIZED	3
46377.3	6444.3	31816.4	2.83004	4.56544e-67	1.92912e-65	LMANv2_60021	NA	NA	NA	NA	NA	NA	3
4444.94	615.712	2539.55	2.82836	5.93387e-49	1.41298e-47	LMANv2_280095		Acyl-CoA dehydrogenase, C-terminal domain protein	COG1960	I	Lipid transport and metabolism	METABOLISM	3
635.947	83.0668	380.775	2.81276	2.15541e-11	1.24362e-10	LMANv2_240108	NA	NA	NA	NA	NA	NA	3
1883.97	262.391	1270.93	2.81202	8.94412e-37	1.63344e-35	LMANv2_260019	rplM	50S ribosomal subunit protein L13	COG0102	J	Translation, ribosomal structure and biogenesis	INFORMATION STORAGE AND PROCESSING	3
14736.9	2062.28	14079.3	2.80413	6.60104e-36	1.18052e-34	LMANv2_490005	NA	NA	NA	NA	NA	NA	3
535.17	71.065	316.596	2.80155	4.48362e-12	2.72558e-11	LMANv2_320024	rpsO	30S ribosomal subunit protein S15	COG0184	J	Translation, ribosomal structure and biogenesis	INFORMATION STORAGE AND PROCESSING	3
3333.9	461.437	2136.33	2.79846	2.71418e-22	2.96155e-21	LMANv2_220052	NA	NA	NA	NA	NA	NA	3
2661.26	375.417	2170.86	2.79444	4.28471e-41	8.7109e-40	LMANv2_260011	rpsL	30S ribosomal protein S12	COG0048	J	Translation, ribosomal structure and biogenesis	INFORMATION STORAGE AND PROCESSING	3
639.054	85.9642	399.443	2.78672	2.06629e-12	1.28509e-11	LMANv2_810002		conserved protein of unknown function	COG1555	L	Replication, recombination and repair	INFORMATION STORAGE AND PROCESSING	3
2174.34	307.001	1284.67	2.78576	1.51216e-32	2.42283e-31	LMANv2_660087	NA	NA	NA	NA	NA	NA	3
4846.56	700.053	3443.43	2.77082	2.8705e-51	7.235e-50	LMANv2_290080		conserved exported protein of unknown function	COG2919	D	Cell cycle control, cell division, chromosome partitioning	CELLULAR PROCESSES AND SIGNALING	3
833.543	116.017	493.341	2.76763	4.23153e-16	3.34641e-15	LMANv2_150142	NA	NA	NA	NA	NA	NA	3
11953.1	1734.94	8610.01	2.76548	7.82156e-64	3.12138e-62	LMANv2_280069	sdhA	Succinate dehydrogenase flavoprotein subunit	COG1053	C	Energy production and conversion	METABOLISM	3
6613.77	969	5612.01	2.76033	1.80273e-107	2.09994e-105	LMANv2_240143	rplQ	50S ribosomal protein L17	COG0203	J	Translation, ribosomal structure and biogenesis	INFORMATION STORAGE AND PROCESSING	3
3790.23	550.623	2003.4	2.75929	1.38911e-50	3.42118e-49	LMANv2_80010	miaB	(Dimethylallyl)adenosine tRNA methylthiotransferase MiaB	COG0621	J	Translation, ribosomal structure and biogenesis	INFORMATION STORAGE AND PROCESSING	4
1799.42	262.085	1047.81	2.74132	3.47971e-33	5.76828e-32	LMANv2_500054		conserved protein of unknown function	COG0653	U	Intracellular trafficking, secretion, and vesicular transport	CELLULAR PROCESSES AND SIGNALING	3
2822.24	417.465	1414.78	2.72823	4.66906e-36	8.38486e-35	LMANv2_410068	pgsA	CDP-diacylglycerol--glycerol-3-phosphate 3-phosphatidyltransferase	COG0558	I	Lipid transport and metabolism	METABOLISM	4
9750.18	1461.06	5308.93	2.72526	2.0104e-88	1.6046e-86	LMANv2_240150	secY	preprotein translocase membrane subunit	COG0201	U	Intracellular trafficking, secretion, and vesicular transport	CELLULAR PROCESSES AND SIGNALING	4
3217.29	479.624	1658.53	2.72497	3.3116e-48	7.67364e-47	LMANv2_320026	pqqL	Zn-dependent peptidase	COG0612	R	General function prediction only	POORLY CHARACTERIZED	4
3806.66	561.588	3891.4	2.72422	1.25554e-30	1.89208e-29	LMANv2_80110	NA	NA	NA	NA	NA	NA	3
10604.7	1587	9128.94	2.71519	4.01425e-45	8.78245e-44	LMANv2_420016	NA	NA	NA	NA	NA	NA	3
5219.92	783.868	4054.38	2.71418	2.09221e-55	5.9718e-54	LMANv2_810004	atpD	membrane-bound ATP synthase , F1 sector, beta-subunit	COG0055	C	Energy production and conversion	METABOLISM	3
4031.44	608.077	2172.43	2.71414	5.64791e-63	2.11674e-61	LMANv2_620007		Coenzyme A transferase	COG1788,COG2057	I	Lipid transport and metabolism	METABOLISM	4
6115.81	932.974	4423.85	2.70127	2.29667e-86	1.73661e-84	LMANv2_260012	rpsG	30S ribosomal subunit protein S7	COG0049	J	Translation, ribosomal structure and biogenesis	INFORMATION STORAGE AND PROCESSING	3
10121.1	1546.18	11308.3	2.69404	4.09825e-67	1.74886e-65	LMANv2_590023	flaB	Flagellar filament 35 kDa core protein	COG1344	N	Cell motility	CELLULAR PROCESSES AND SIGNALING	3
4031.48	620.757	4477.6	2.6869	6.48569e-70	3.14082e-68	LMANv2_230008		conserved protein of unknown function	COG0419	L	Replication, recombination and repair	INFORMATION STORAGE AND PROCESSING	3
11744.1	1802.72	7003.1	2.68645	1.3039e-60	4.32294e-59	LMANv2_660078	NA	NA	NA	NA	NA	NA	3
4293.9	661.063	3483.42	2.68394	7.74478e-70	3.70889e-68	LMANv2_370023	cyoC	Cytochrome/quinol oxidase subunit 3	COG1845	C	Energy production and conversion	METABOLISM	3
1107.46	167.465	573.275	2.67613	1.79301e-21	1.88485e-20	LMANv2_630001	NA	NA	NA	NA	NA	NA	4
4506.18	701.551	2885.34	2.66566	1.03435e-60	3.45584e-59	LMANv2_610027		putative RNA polymerase-binding protein DksA	COG1734	T	Signal transduction mechanisms	CELLULAR PROCESSES AND SIGNALING	3
11252.8	1766.87	7792.68	2.66322	3.04846e-116	4.53064e-114	LMANv2_70045		Glycosyltransferase	COG1215	M	Cell wall/membrane/envelope biogenesis	CELLULAR PROCESSES AND SIGNALING	5
383.402	56.1149	221.456	2.66163	1.07184e-10	5.91503e-10	LMANv2_240148	infA	protein chain initiation factor IF-1	COG0361	J	Translation, ribosomal structure and biogenesis	INFORMATION STORAGE AND PROCESSING	4
5831.91	913.473	3479.7	2.65212	8.74921e-43	1.83054e-41	LMANv2_240033	nuoH	NADH:ubiquinone oxidoreductase, membrane subunit H	COG1005	C	Energy production and conversion	METABOLISM	3
2369.15	369.009	1164.42	2.64366	3.56635e-27	4.77359e-26	LMANv2_650018	ybeZ	putative enzyme with nucleoside triphosphate hydrolase domain	COG1702	T	Signal transduction mechanisms	CELLULAR PROCESSES AND SIGNALING	4
12895.2	2034.77	12016.6	2.64273	3.74933e-49	8.97757e-48	LMANv2_810006	atpA	F1 sector of membrane-bound ATP synthase, alpha subunit	COG0056	C	Energy production and conversion	METABOLISM	3
9501.93	1503.52	4709.52	2.64257	2.83424e-59	9.18463e-58	LMANv2_320020	nusA	Transcription termination/antitermination protein NusA	COG0195	K	Transcription	INFORMATION STORAGE AND PROCESSING	4
6553.79	1049.31	5741.54	2.63122	8.54954e-84	5.75758e-82	LMANv2_90053	speH	S-adenosylmethionine decarboxylase proenzyme	COG1586	E	Amino acid transport and metabolism	METABOLISM	3
8892.45	1382.3	4488.87	2.6277	2.05344e-18	1.82858e-17	LMANv2_260005	rplA	50S ribosomal subunit protein L1	COG0081	J	Translation, ribosomal structure and biogenesis	INFORMATION STORAGE AND PROCESSING	4
3226.15	504.53	1688.4	2.62612	1.77482e-20	1.74646e-19	LMANv2_500074		Chemotaxis protein	COG0835	N, T	Cell motility, Signal transduction mechanisms	CELLULAR PROCESSES AND SIGNALING	4
473.694	71.9267	278.321	2.62434	6.00024e-12	3.62707e-11	LMANv2_120030	NA	NA	NA	NA	NA	NA	5
17984.6	2885.74	11548.4	2.62226	3.66104e-55	1.03131e-53	LMANv2_260047		Transcription elongation factor	COG1747, 0457, 0782	S, R, K	Function unknown, General function prediction only, Transcription	POORLY CHARACTERIZED, INFORMATION STORAGE AND PROCESSING	3
4275.14	673.219	2582.31	2.62092	1.07842e-22	1.20727e-21	LMANv2_150108	metK	methionine adenosyltransferase 1	COG0192	H	Coenzyme transport and metabolism	METABOLISM	3
728.8	115.047	754.215	2.6188	3.35438e-23	3.8247e-22	LMANv2_810009	atpE	ATP synthase F0, C subunit	COG0636	C	Energy production and conversion	METABOLISM	3
1188.24	186.022	900.453	2.61547	9.85335e-17	8.04317e-16	LMANv2_60055	NA	NA	NA	NA	NA	NA	3
390.982	60.1491	265.26	2.60417	3.36191e-11	1.92173e-10	LMANv2_500080	rpmI	50S ribosomal subunit protein L35	COG0291	J	Translation, ribosomal structure and biogenesis	INFORMATION STORAGE AND PROCESSING	3
3513.71	571.837	1866.79	2.60273	5.07687e-55	1.4117e-53	LMANv2_160003		GAF domain protein	COG2203,COG3605,COG2199	T	Signal transduction mechanisms	CELLULAR PROCESSES AND SIGNALING	4
22163.9	3638.97	31259.8	2.59726	7.80889e-101	7.82705e-99	LMANv2_290015	flaB	Flagellar filament 35 kDa core protein	COG1344	N	Cell motility	CELLULAR PROCESSES AND SIGNALING	3
23993.2	3998.05	16068.3	2.57457	3.64313e-87	2.80391e-85	LMANv2_470041		conserved membrane protein of unknown function	COG3329	R	General function prediction only	POORLY CHARACTERIZED	3
1125.86	183.66	743.772	2.57266	8.91688e-25	1.09181e-23	LMANv2_280076	NA	NA	NA	NA	NA	NA	3
19916.3	3315.46	17386.2	2.56875	9.96552e-52	2.52655e-50	LMANv2_450023		conserved protein of unknown function	COG0840	N, T	Cell motility, Signal transduction mechanisms	CELLULAR PROCESSES AND SIGNALING	3
4607.13	767.896	2330.28	2.56585	3.72659e-44	8.07116e-43	LMANv2_10017		Tetratricopeptide repeat protein	COG0457	R	General function prediction only	POORLY CHARACTERIZED	4
1764.65	289.103	967.178	2.56515	4.83855e-20	4.63426e-19	LMANv2_340004	NA	NA	NA	NA	NA	NA	4
4632.69	778.316	2434.43	2.55902	2.05878e-62	7.33333e-61	LMANv2_620012	sch	Beta-ketoacyl synthase	COG0304	I, Q	Lipid transport and metabolism, Secondary metabolites biosynthesis, transport and catabolism	METABOLISM	4
3191.29	540.124	2757.76	2.55041	2.95313e-64	1.20075e-62	LMANv2_80016		Outer membrane efflux protein	COG1538	M, U	Cell wall/membrane/envelope biogenesis, Intracellular trafficking, secretion, and vesicular transport	CELLULAR PROCESSES AND SIGNALING	3
18012.7	2785.53	21036.9	2.55038	2.91243e-08	1.33823e-07	LMANv2_310024	NA	NA	NA	NA	NA	NA	3
8798.06	1491.52	5657.88	2.54838	3.38127e-67	1.45733e-65	LMANv2_500024	smc	Chromosome partition protein Smc	COG1196	D	Cell cycle control, cell division, chromosome partitioning	CELLULAR PROCESSES AND SIGNALING	3
688.847	109.758	357.639	2.54672	4.65711e-10	2.45982e-09	LMANv2_490001		N-acetylmuramoyl-L-alanine amidase domain protein	COG3023	V	Defense mechanisms	CELLULAR PROCESSES AND SIGNALING	4
4023.76	679.55	3437.7	2.54598	1.61531e-48	3.80436e-47	LMANv2_660091		conserved protein of unknown function	COG0451	G, M	Carbohydrate transport and metabolism, Cell wall/membrane/envelope biogenesis	METABOLISM, CELLULAR PROCESSES AND SIGNALING	3
1958.29	329.852	998.164	2.5421	3.49298e-34	5.95049e-33	LMANv2_870001		conserved protein of unknown function	COG0015	F	Nucleotide transport and metabolism	METABOLISM	4
1120.03	184.743	790.154	2.53678	1.48391e-15	1.12599e-14	LMANv2_110018	NA	NA	NA	NA	NA	NA	3
655.026	107.426	403.388	2.53445	1.38409e-14	9.87655e-14	LMANv2_160002		conserved protein of unknown function	COG0840	N, T	Cell motility, Signal transduction mechanisms	CELLULAR PROCESSES AND SIGNALING	3
3661.22	627.475	3949.01	2.52945	1.44069e-48	3.41174e-47	LMANv2_480023		Caa(3)-type oxidase, subunit IV	COG3125	C	Energy production and conversion	METABOLISM	3
8575.26	1475.32	7072.76	2.52637	9.55436e-71	4.73325e-69	LMANv2_240144	rpoA	DNA-directed RNA polymerase subunit alpha	COG0202	K	Transcription	INFORMATION STORAGE AND PROCESSING	3
4467.89	767.648	2781.08	2.52052	9.44362e-44	2.02497e-42	LMANv2_280079	serA	D-3-phosphoglycerate dehydrogenase	COG0111	E, H	Amino acid transport and metabolism, Coenzyme transport and metabolism	METABOLISM	3
2571.71	441.336	2503.17	2.51417	7.00292e-36	1.24721e-34	LMANv2_90149		Antagonist of anti-sigma factor	COG1366	T	Signal transduction mechanisms	CELLULAR PROCESSES AND SIGNALING	3
8614.14	1500.45	4299.22	2.5114	1.00411e-85	7.33513e-84	LMANv2_230035		ABC transporter, ATP-binding protein	COG0488	R	General function prediction only	POORLY CHARACTERIZED	4
510.016	83.7705	295.362	2.5088	1.1073e-10	6.0951e-10	LMANv2_240065	rplU	50S ribosomal protein L21	COG0261	J	Translation, ribosomal structure and biogenesis	INFORMATION STORAGE AND PROCESSING	5
1652.98	286.211	1380.48	2.50712	9.83667e-33	1.59384e-31	LMANv2_280070	NA	NA	NA	NA	NA	NA	3
1234.1	208.421	728.68	2.50524	2.89055e-15	2.14428e-14	LMANv2_490036	nth	Endonuclease III	COG0177	L	Replication, recombination and repair	INFORMATION STORAGE AND PROCESSING	5
1943.25	333.636	1065.77	2.50403	1.9648e-24	2.34579e-23	LMANv2_160027		6-carboxy-5,6,7,8-tetrahydropterin synthase	COG0720	H	Coenzyme transport and metabolism	METABOLISM	4
27590.4	4830.07	17367.7	2.5006	1.50346e-62	5.39994e-61	LMANv2_310015	ftsH	protease, ATP-dependent zinc-metallo	COG0465	O	Posttranslational modification, protein turnover, chaperones	CELLULAR PROCESSES AND SIGNALING	3
2024.55	353.744	1301.06	2.49709	7.90089e-39	1.52703e-37	LMANv2_500070	scpA	Segregation and condensation protein A	COG1354	S	Function unknown	POORLY CHARACTERIZED	3
5098.38	897.533	2934.25	2.49214	1.10892e-63	4.34495e-62	LMANv2_660092	rfaE	ADP-heptose synthetase	COG2870	M	Cell wall/membrane/envelope biogenesis	CELLULAR PROCESSES AND SIGNALING	5
20030.3	3546.72	17295.7	2.4886	1.25863e-94	1.15419e-92	LMANv2_90064		Aconitate hydratase	COG1048	C	Energy production and conversion	METABOLISM	3
820.336	142.48	622.615	2.48512	2.13215e-21	2.22507e-20	LMANv2_340031	NA	NA	NA	NA	NA	NA	3
6302.62	1121.12	4450.08	2.47801	2.27982e-69	1.05656e-67	LMANv2_660023	capD	UDP-glucose 4-epimerase	COG1086	G, M	Carbohydrate transport and metabolism, Cell wall/membrane/envelope biogenesis	METABOLISM, CELLULAR PROCESSES AND SIGNALING	3
667.765	114.806	492.725	2.47375	1.52572e-13	1.02269e-12	LMANv2_130025	NA	NA	NA	NA	NA	NA	3
1442.06	254.832	1339.24	2.47026	8.07679e-29	1.14134e-27	LMANv2_60146	etfB	Electron transfer flavoprotein subunit beta	COG2086	C	Energy production and conversion	METABOLISM	3
5726.45	1030.42	4005.08	2.4587	8.51672e-55	2.33803e-53	LMANv2_660052		putative molybdenum cofactor biosynthesis protein	COG0535	R	General function prediction only	POORLY CHARACTERIZED	3
12717	2295.63	8537.79	2.45792	2.65572e-63	1.00405e-61	LMANv2_150032		Phosphate transporter family protein	COG0306, 1196, 0419	P, D, L	Inorganic ion transport and metabolism, Cell cycle control, cell division, chromosome partitioning, Replication, recombination and repair	METABOLISM, CELLULAR PROCESSES AND SIGNALING, INFORMATION STORAGE AND PROCESSING	3
21474.9	3868.51	15914.9	2.45463	1.455e-44	3.16719e-43	LMANv2_370017	pck	phosphoenolpyruvate carboxykinase	COG1866	C	Energy production and conversion	METABOLISM	3
811.881	141.331	492.724	2.45428	6.44739e-13	4.14965e-12	LMANv2_90074	NA	NA	NA	NA	NA	NA	5
11676.9	2115	5919.9	2.45419	2.38719e-67	1.04988e-65	LMANv2_670012	czcD	Co/Zn/Cd efflux pump	COG1230	P	Inorganic ion transport and metabolism	METABOLISM	4
1562.76	278.726	1215.85	2.45403	4.86551e-22	5.25573e-21	LMANv2_500007	NA	NA	NA	NA	NA	NA	5
14723.7	2669.82	7321.02	2.4525	3.45117e-71	1.77078e-69	LMANv2_330126	NA	NA	NA	NA	NA	NA	4
4367.1	791.594	5027.97	2.4508	1.29037e-67	5.79323e-66	LMANv2_500019	glnA	glutamine synthetase	COG0174	E	Amino acid transport and metabolism	METABOLISM	3
8780.89	1580.32	6132.76	2.44786	2.37439e-31	3.68116e-30	LMANv2_590048		conserved protein of unknown function	COG1837	R	General function prediction only	POORLY CHARACTERIZED	3
1390.61	251.139	1296.97	2.44667	2.34552e-29	3.40377e-28	LMANv2_280087		RNA-binding protein	COG0724	R	General function prediction only	POORLY CHARACTERIZED	3
2419.59	436.704	1581.63	2.44185	3.482e-29	5.00247e-28	LMANv2_430021	tolQ	Biopolymer transport protein	COG0811	U	Intracellular trafficking, secretion, and vesicular transport	CELLULAR PROCESSES AND SIGNALING	3
8039.95	1468.95	4621.46	2.44116	1.02567e-69	4.80502e-68	LMANv2_620005		Stage II sporulation protein E	COG0515,COG3899, 2208, 0515	R	General function prediction only, Transcription, Replication, recombination and repair, Signal transduction mechanisms	POORLY CHARACTERIZED, INFORMATION STORAGE AND PROCESSING	4
7982.89	1463.19	8641.79	2.43363	1.07859e-53	2.83459e-52	LMANv2_450005		conserved exported protein of unknown function	COG0419	L	Replication, recombination and repair	INFORMATION STORAGE AND PROCESSING	3
5866.79	1078.14	3495.65	2.43106	4.88127e-57	1.50273e-55	LMANv2_170144	NA	NA	NA	NA	NA	NA	5
20126	3715.51	12416.9	2.42872	6.69033e-80	4.30378e-78	LMANv2_90065		OmpA family protein	COG2885	M, N	Cell wall/membrane/envelope biogenesis, Cell motility	CELLULAR PROCESSES AND SIGNALING	5
4269.34	771.444	1789.81	2.42522	9.04617e-19	8.1567e-18	LMANv2_30012		putative hemolysin	COG3176	R	General function prediction only	POORLY CHARACTERIZED	4
12240.5	2264.66	9651.79	2.42319	2.76579e-62	9.77094e-61	LMANv2_330123		ABC transporter permease protein	COG1277	R	General function prediction only	POORLY CHARACTERIZED	5
3826.38	704.978	2562.01	2.42079	1.39868e-39	2.72774e-38	LMANv2_120048		conserved protein of unknown function	COG0419	L	Replication, recombination and repair	INFORMATION STORAGE AND PROCESSING	3
2342.25	435.928	1894.99	2.40649	9.9942e-44	2.13243e-42	LMANv2_500079	rplT	50S ribosomal subunit protein L20	COG0292	J	Translation, ribosomal structure and biogenesis	INFORMATION STORAGE AND PROCESSING	3
11461.5	2136.73	7871.01	2.40599	2.13101e-43	4.50228e-42	LMANv2_650017	aspS	Aspartate--tRNA ligase	COG0173	J	Translation, ribosomal structure and biogenesis	INFORMATION STORAGE AND PROCESSING	3
15790.6	2932.65	11586.8	2.40177	1.28838e-28	1.80877e-27	LMANv2_260046	NA	NA	NA	NA	NA	NA	3
1558.56	288.5	1009.32	2.39447	2.659e-20	2.58114e-19	LMANv2_340040		Peptidyl-prolyl cis-trans isomerase	COG0652	O	Posttranslational modification, protein turnover, chaperones	CELLULAR PROCESSES AND SIGNALING	3
3545.8	665.879	2564.88	2.39336	1.08117e-40	2.1775e-39	LMANv2_520004	sucB	dihydrolipoyltranssuccinase	COG0508	C	Energy production and conversion	METABOLISM	3
5307.13	995.113	3006.37	2.38934	1.88934e-28	2.62679e-27	LMANv2_660068		ABC transporter, ATP-binding protein	COG1132	V	Defense mechanisms	CELLULAR PROCESSES AND SIGNALING	4
1853.92	349.571	1313.67	2.38457	2.70695e-29	3.91509e-28	LMANv2_560021		conserved exported protein of unknown function	COG0532	J	Translation, ribosomal structure and biogenesis	INFORMATION STORAGE AND PROCESSING	5
4061.57	776.469	4805.47	2.37652	2.61595e-65	1.08411e-63	LMANv2_50002	NA	NA	NA	NA	NA	NA	3
3542.8	670.276	2960.41	2.37515	4.6428e-25	5.76671e-24	LMANv2_430013		Glutathione peroxidase	COG0526	C, O	Energy production and conversion, Posttranslational modification, protein turnover, chaperones	METABOLISM, CELLULAR PROCESSES AND SIGNALING	3
2493.01	473.988	1627.57	2.37252	5.77057e-34	9.7918e-33	LMANv2_150036	clpX	ATPase and specificity subunit of ClpX-ClpP ATP-dependent serine protease	COG1219	O	Posttranslational modification, protein turnover, chaperones	CELLULAR PROCESSES AND SIGNALING	5
6840.62	1313.8	3645.9	2.3689	5.5875e-58	1.74508e-56	LMANv2_210045	NA	NA	NA	NA	NA	NA	4
10591.2	2008.06	6834.49	2.36647	2.62606e-23	3.01019e-22	LMANv2_90172	hisE	Phosphoribosyl-ATP pyrophosphatase	COG0140	E	Amino acid transport and metabolism	METABOLISM	5
1326.39	253.253	814.606	2.3608	2.01412e-26	2.62262e-25	LMANv2_340041	NA	NA	NA	NA	NA	NA	5
11684.8	2238.65	7723.3	2.3584	6.74064e-29	9.58816e-28	LMANv2_80106		Cytochrome C	COG2010	C	Energy production and conversion	METABOLISM	3
714.023	133.323	533.337	2.34999	6.38484e-12	3.85416e-11	LMANv2_590005		conserved protein of unknown function	COG0419	L	Replication, recombination and repair	INFORMATION STORAGE AND PROCESSING	3
4200.9	809.401	2589.43	2.34928	8.82216e-28	1.19948e-26	LMANv2_240035	nuoK	NADH-quinone oxidoreductase subunit K	COG0713	C	Energy production and conversion	METABOLISM	5
1975.52	382.47	1008.75	2.34476	9.81685e-27	1.29787e-25	LMANv2_300025	NA	NA	NA	NA	NA	NA	4
918.586	176.671	691.245	2.3373	1.17533e-18	1.05315e-17	LMANv2_50010		Alpha/beta hydrolase family protein	COG0596	R	General function prediction only	POORLY CHARACTERIZED	5
2749.93	534.057	2047.3	2.33224	9.24458e-21	9.26608e-20	LMANv2_230023		conserved protein of unknown function	COG0457	R	General function prediction only	POORLY CHARACTERIZED	3
4315.75	849.576	4882.7	2.33176	2.65436e-47	6.08526e-46	LMANv2_480001		conserved exported protein of unknown function	COG0419	L, S	Replication, recombination and repair, Function unknown	INFORMATION STORAGE AND PROCESSING, POORLY CHARACTERIZED	3
573.502	108.039	421.518	2.32648	3.07398e-10	1.65404e-09	LMANv2_290045	NA	NA	NA	NA	NA	NA	3
1621.65	316.917	863.815	2.32634	1.03107e-23	1.1946e-22	LMANv2_180013	NA	NA	NA	NA	NA	NA	4
897.412	172.938	654.153	2.32301	1.03038e-15	7.88795e-15	LMANv2_440023		CheC-like family protein	COG1406	N	Cell motility	CELLULAR PROCESSES AND SIGNALING	3
10878.6	2147.8	6051.02	2.32243	1.51465e-38	2.90139e-37	LMANv2_80101	NA	NA	NA	NA	NA	NA	4
2948.82	582.684	1979.83	2.31786	1.62925e-28	2.27251e-27	LMANv2_410032	NA	NA	NA	NA	NA	NA	3
1892.24	375.241	1650.56	2.31784	2.01163e-35	3.52444e-34	LMANv2_120011		Response regulator receiver domain protein	COG2204,COG0745	T,K	Signal transduction mechanisms, Transcription	CELLULAR PROCESSES AND SIGNALING	3
934.296	182.575	628.659	2.31704	3.18323e-19	2.93785e-18	LMANv2_60067		Proton-translocating transhydrogenase subunit alpha	COG3288	C	Energy production and conversion	METABOLISM	3
7259.69	1458.85	4813.85	2.30508	1.65139e-59	5.39205e-58	LMANv2_500008	ileS	Isoleucine--tRNA ligase	COG0060	J	Translation, ribosomal structure and biogenesis	INFORMATION STORAGE AND PROCESSING	5
2211.96	442.217	1232.51	2.30384	3.0021e-35	5.21736e-34	LMANv2_460030	manC	Mannose-1-phosphate guanylyltransferase	COG0836	M	Cell wall/membrane/envelope biogenesis	CELLULAR PROCESSES AND SIGNALING	4
1268.4	249.392	911.683	2.3016	4.56697e-17	3.80728e-16	LMANv2_240160	rpsQ	30S ribosomal subunit protein S17	COG0186	J	Translation, ribosomal structure and biogenesis	INFORMATION STORAGE AND PROCESSING	3
67.5712	9.29417	58.9645	2.30156	0.00431969	0.0096666	LMANv2_880001	NA	NA	NA	NA	NA	NA	1
4430.95	871.204	2835.69	2.29995	4.93556e-16	3.87473e-15	LMANv2_330035	NA	NA	NA	NA	NA	NA	5
10329	2074.51	7792.35	2.29899	1.12078e-40	2.24678e-39	LMANv2_60043	fusA	Elongation factor G	COG0480	J	Translation, ribosomal structure and biogenesis	INFORMATION STORAGE AND PROCESSING	3
2735.52	551.14	2074.33	2.29357	9.35748e-35	1.61323e-33	LMANv2_220043	inhA	Isonitrile hydratase	COG0693	R	General function prediction only	POORLY CHARACTERIZED	3
4247.97	850.757	2257.44	2.29091	6.44088e-23	7.26707e-22	LMANv2_610008	lonB	ATP-dependent protease	COG1067	O	Posttranslational modification, protein turnover, chaperones	CELLULAR PROCESSES AND SIGNALING	4
1760.67	352.591	911.951	2.29036	1.89004e-23	2.17809e-22	LMANv2_90202	NA	NA	NA	NA	NA	NA	4
2152.29	427.682	1715.29	2.28732	3.43278e-16	2.74495e-15	LMANv2_620004	NA	NA	NA	NA	NA	NA	3
8830.64	1791.32	5086.11	2.28731	3.18225e-49	7.66229e-48	LMANv2_90088	asd	Aspartate-semialdehyde dehydrogenase	COG0136	E	Amino acid transport and metabolism	METABOLISM	4
1002.19	201.692	904.059	2.28413	3.02587e-23	3.45929e-22	LMANv2_460036		CBS domain protein	COG0517	R	General function prediction only	POORLY CHARACTERIZED	3
845.921	166.499	544.73	2.28262	1.09781e-12	6.97868e-12	LMANv2_240064		conserved protein of unknown function	COG2868	J	Translation, ribosomal structure and biogenesis	INFORMATION STORAGE AND PROCESSING	5
5115.35	1032.55	3722.24	2.28154	1.77431e-24	2.12425e-23	LMANv2_330106		Response regulator receiver domain protein	COG0784	T	Signal transduction mechanisms	CELLULAR PROCESSES AND SIGNALING	3
2340.06	474.707	1306.59	2.28061	6.46084e-31	9.83966e-30	LMANv2_300065	hrcA	Heat-inducible transcription repressor HrcA	COG1420	K	Transcription	INFORMATION STORAGE AND PROCESSING	4
564.109	110.569	378.836	2.2797	4.17418e-10	2.21288e-09	LMANv2_500077	zapA	Cell division protein ZapA	COG3027	S	Function unknown	POORLY CHARACTERIZED	3
840.025	165.636	474.547	2.27858	1.94341e-11	1.12582e-10	LMANv2_660050		protein of unknown function	COG2192	O	Posttranslational modification, protein turnover, chaperones	CELLULAR PROCESSES AND SIGNALING	4
967.355	190.628	645.825	2.27733	1.87473e-11	1.08896e-10	LMANv2_670029	NA	NA	NA	NA	NA	NA	5
4114.71	831.518	3455.32	2.2759	1.20158e-22	1.3279e-21	LMANv2_440011	NA	NA	NA	NA	NA	NA	3
5483.68	1114.1	4756.57	2.27576	6.6513e-30	9.88521e-29	LMANv2_120052	NA	NA	NA	NA	NA	NA	1
588.979	116.782	393.877	2.27497	1.98943e-12	1.24088e-11	LMANv2_190017		Acetyltransferase (GNAT) domain protein	COG0454	K, R	Transcription, General function prediction only	INFORMATION STORAGE AND PROCESSING, POORLY CHARACTERIZED	5
3810.33	784.346	3945.57	2.26926	1.81836e-58	5.80529e-57	LMANv2_660077		C-methyltransferase C-terminal domain protein	COG0500	Q, R	Secondary metabolites biosynthesis, transport and catabolism, General function prediction only	METABOLISM, POORLY CHARACTERIZED	3
1506.39	304.828	984.365	2.26894	7.23587e-17	5.96302e-16	LMANv2_350020	NA	NA	NA	NA	NA	NA	5
4459.98	917.406	3010.36	2.26117	5.51906e-31	8.45905e-30	LMANv2_660069		Glycosyltransferase-like protein, family 2	COG0463	M	Cell wall/membrane/envelope biogenesis	CELLULAR PROCESSES AND SIGNALING	5
1272.63	253.552	820.454	2.2602	5.96227e-11	3.35475e-10	LMANv2_650014	rpsR	30S ribosomal protein S18	COG0238	J	Translation, ribosomal structure and biogenesis	INFORMATION STORAGE AND PROCESSING	5
5779.62	1190.42	3436.63	2.25966	1.08745e-32	1.75539e-31	LMANv2_660048		Carbamoyltransferase (fragment)	COG2192	O	Posttranslational modification, protein turnover, chaperones	CELLULAR PROCESSES AND SIGNALING	5
4955.32	1026.83	5434.95	2.25759	2.6656e-48	6.21014e-47	LMANv2_410005	flgE	Flagellar hook protein FlgE	COG1749	N	Cell motility	CELLULAR PROCESSES AND SIGNALING	3
11591.9	2411.68	18537.8	2.25637	5.69822e-68	2.58519e-66	LMANv2_300013		conserved membrane protein of unknown function	COG0477	E, G, P, R	Amino acid transport and metabolism, Carbohydrate transport and metabolism, Inorganic ion transport and metabolism, General function prediction only	METABOLISM	3
3598.64	745.92	2495.27	2.25059	5.00313e-32	7.89872e-31	LMANv2_240162	rplP	50S ribosomal subunit protein L16	COG0197	J	Translation, ribosomal structure and biogenesis	INFORMATION STORAGE AND PROCESSING	3
175.872	32.7122	108.69	2.25048	3.36774e-05	0.000109547	LMANv2_620021	NA	NA	NA	NA	NA	NA	5
47024.1	9847.68	45156.9	2.24717	4.11939e-71	2.08877e-69	LMANv2_370025	coxB	Cytochrome c oxidase subunit 2	COG1622,COG2010	C	Energy production and conversion	METABOLISM	3
2360.64	484.419	1160.05	2.24355	2.50336e-15	1.86347e-14	LMANv2_230054	NA	NA	NA	NA	NA	NA	4
6709.45	1402.81	3746.25	2.24172	5.76538e-40	1.15041e-38	LMANv2_130058	ybiT	putative transporter fused subunits of ABC superfamily: ATP-binding components	COG0488	R	General function prediction only	POORLY CHARACTERIZED	4
1213.11	252.372	1076.32	2.24008	2.36889e-24	2.82042e-23	LMANv2_350018		Anti-sigma factor antagonist	COG1366	T	Signal transduction mechanisms	CELLULAR PROCESSES AND SIGNALING	3
1458.52	302.84	811.207	2.23802	1.9541e-21	2.04919e-20	LMANv2_110028	trpB	tryptophan synthase, beta subunit	COG0133	E	Amino acid transport and metabolism	METABOLISM	4
555.876	111.873	546.719	2.23706	1.17024e-10	6.43334e-10	LMANv2_280091	tatA	Sec-independent protein translocase protein TatA	COG1826	U	Intracellular trafficking, secretion, and vesicular transport	CELLULAR PROCESSES AND SIGNALING	3
2476.83	515.541	1419.04	2.23434	5.85377e-21	5.95041e-20	LMANv2_500004		conserved protein of unknown function	COG0388	R	General function prediction only	POORLY CHARACTERIZED	4
1264.76	264.628	1080.9	2.23059	2.02561e-26	2.62963e-25	LMANv2_720014		Transglutaminase-like protein	COG2912	S	Function unknown	POORLY CHARACTERIZED	3
2577.9	544.607	1934.79	2.2289	2.02962e-37	3.77055e-36	LMANv2_160035	NA	NA	NA	NA	NA	NA	3
421.881	78.9053	254.429	2.226	7.76792e-05	0.000239655	LMANv2_320013		PIN domain protein	COG3744	S	Function unknown	POORLY CHARACTERIZED	4
1868.65	390.065	1090.16	2.22378	4.04008e-17	3.38769e-16	LMANv2_430009	lpxC	UDP-3-O-[3-hydroxymyristoyl] N-acetylglucosamine deacetylase	COG0774	M	Cell wall/membrane/envelope biogenesis	CELLULAR PROCESSES AND SIGNALING	4
2359.09	495.998	1364.41	2.22137	5.88822e-22	6.32873e-21	LMANv2_560022	coaE	Dephospho-CoA kinase	COG0237	H	Coenzyme transport and metabolism	METABOLISM	4
1464.6	307.128	784.984	2.22055	1.64169e-18	1.46495e-17	LMANv2_60039		Cyclic nucleotide-binding domain protein	COG0664	T	Signal transduction mechanisms	CELLULAR PROCESSES AND SIGNALING	4
1954.94	410.343	1459.17	2.21043	4.15202e-15	3.04858e-14	LMANv2_310017	rplY	50S ribosomal protein L25	COG1825	J	Translation, ribosomal structure and biogenesis	INFORMATION STORAGE AND PROCESSING	3
8437.23	1799.52	9078.63	2.20984	2.65209e-32	4.23353e-31	LMANv2_90052		S-adenosylmethionine decarboxylase	COG1586	E	Amino acid transport and metabolism	METABOLISM	3
4845.78	1040.21	3341.06	2.20949	5.66267e-52	1.44415e-50	LMANv2_240021		Methylase	COG0827, 0286	L	Replication, recombination and repair, Defense mechanisms	INFORMATION STORAGE AND PROCESSING, CELLULAR PROCESSES AND SIGNALING	5
9576.21	2063.33	5630.19	2.20399	1.88701e-54	5.08313e-53	LMANv2_440012		conserved protein of unknown function	COG1196	D	Cell cycle control, cell division, chromosome partitioning	CELLULAR PROCESSES AND SIGNALING	5
2253.89	484.343	1189.24	2.19355	1.69859e-24	2.04496e-23	LMANv2_90147	NA	NA	NA	NA	NA	NA	4
590.693	122.25	567.899	2.18019	2.92563e-08	1.34286e-07	LMANv2_460028	hfq	RNA-binding protein Hfq	COG1923	R	General function prediction only	POORLY CHARACTERIZED	3
5266.43	1147.11	3539.3	2.17733	5.98666e-28	8.19128e-27	LMANv2_310016		putative aminoacyl-tRNA hydrolase	COG0193	J	Translation, ribosomal structure and biogenesis	INFORMATION STORAGE AND PROCESSING	5
1118.32	239.285	619.251	2.17485	8.20352e-13	5.26148e-12	LMANv2_660033		Glycosyltransferase	COG0463	M	Cell wall/membrane/envelope biogenesis	CELLULAR PROCESSES AND SIGNALING	4
3383.72	739.197	3046.83	2.17288	1.37144e-26	1.80211e-25	LMANv2_260045	NA	NA	NA	NA	NA	NA	3
2807.9	614.348	2058.1	2.17236	3.78643e-28	5.23062e-27	LMANv2_670028	rpoD	RNA polymerase sigma factor RpoD	COG0568	K	Transcription	INFORMATION STORAGE AND PROCESSING	3
6387.27	1411.16	4109.45	2.16921	1.01694e-61	3.50641e-60	LMANv2_60068	pntB	pyridine nucleotide transhydrogenase, beta subunit	COG1282	C	Energy production and conversion	METABOLISM	5
5470.73	1202.2	3504.63	2.16646	4.42469e-29	6.33569e-28	LMANv2_810005	atpG	ATP synthase gamma chain	COG0224	C	Energy production and conversion	METABOLISM	5
2650.1	581.484	1621.74	2.16398	1.03295e-24	1.25763e-23	LMANv2_660089		putative transketolase N-terminal section	COG3959	G	Carbohydrate transport and metabolism	METABOLISM	5
2340.02	512.776	1639.01	2.16128	4.19268e-18	3.6506e-17	LMANv2_280010		STAS domain protein	COG1366	T	Signal transduction mechanisms	CELLULAR PROCESSES AND SIGNALING	5
648.527	139.642	447.55	2.15942	1.39265e-11	8.14424e-11	LMANv2_150077		conserved protein of unknown function	COG2052	S	Function unknown	POORLY CHARACTERIZED	5
1642.71	359.239	955.79	2.15744	4.1652e-16	3.303e-15	LMANv2_410043		Transcriptional regulator	COG1396	K	Transcription	INFORMATION STORAGE AND PROCESSING	4
171.469	23.7631	77.7503	2.15381	0.016753	0.0327908	LMANv2_190025	NA	NA	NA	NA	NA	NA	4
3183.86	705.32	1594.13	2.15095	2.60911e-25	3.26897e-24	LMANv2_310018	prsA	phosphoribosylpyrophosphate synthase	COG0462	E, F	Amino acid transport and metabolism, Nucleotide transport and metabolism	METABOLISM	4
1270.58	282.455	1346.71	2.14832	1.60972e-24	1.94885e-23	LMANv2_150021		Cyclic nucleotide binding protein	COG0664	T	Signal transduction mechanisms	CELLULAR PROCESSES AND SIGNALING	3
596.752	126.724	299.711	2.14672	2.85425e-07	1.20018e-06	LMANv2_530009	NA	NA	NA	NA	NA	NA	4
435.617	93.7181	401.899	2.14551	1.78211e-08	8.38525e-08	LMANv2_170101	NA	NA	NA	NA	NA	NA	3
926.599	205.633	702.88	2.14281	1.33139e-19	1.25565e-18	LMANv2_810007	atpH	ATP synthase subunit delta	COG0712	C	Energy production and conversion	METABOLISM	3
3172.6	715.649	2158.54	2.1368	7.32766e-40	1.4554e-38	LMANv2_330012	NA	NA	NA	NA	NA	NA	5
596.74	131.099	387.24	2.13519	1.27782e-11	7.52375e-11	LMANv2_660086	NA	NA	NA	NA	NA	NA	5
12301.4	2797	27312.1	2.13108	6.05285e-84	4.20771e-82	LMANv2_70054	lipL	LipL41	COG0457	R	General function prediction only	POORLY CHARACTERIZED	3
7680.54	1736.74	8174.34	2.12419	5.4052e-27	7.21251e-26	LMANv2_650035	gapA	glyceraldehyde-3-phosphate dehydrogenase A	COG0057	G	Carbohydrate transport and metabolism	METABOLISM	3
10566.1	2409.44	7705.53	2.1207	2.9493e-46	6.55231e-45	LMANv2_520006	sucA	2-oxoglutarate decarboxylase, thiamin-requiring	COG0567	C	Energy production and conversion	METABOLISM	3
5041.6	1151.62	3316.17	2.1178	1.25927e-41	2.58451e-40	LMANv2_490020	recA	DNA strand exchange and recombination protein with protease and nuclease activity	COG0468	L	Replication, recombination and repair	INFORMATION STORAGE AND PROCESSING	5
612.864	137.403	445.992	2.1133	2.86781e-13	1.89575e-12	LMANv2_690005	NA	NA	NA	NA	NA	NA	3
2320.69	527.629	1401.91	2.10745	9.75986e-19	8.78184e-18	LMANv2_500071	cheY	Chemotaxis protein CheY	COG0784	T	Signal transduction mechanisms	CELLULAR PROCESSES AND SIGNALING	4
990.854	220.976	562.844	2.10559	7.24774e-10	3.80948e-09	LMANv2_170043	NA	NA	NA	NA	NA	NA	4
260.596	56.0296	262.846	2.1049	4.31582e-06	1.58443e-05	LMANv2_240058	NA	NA	NA	NA	NA	NA	3
3168.86	724.754	2330.04	2.10177	2.97433e-21	3.089e-20	LMANv2_260006	rplJ	50S ribosomal protein L10	COG0244	J	Translation, ribosomal structure and biogenesis	INFORMATION STORAGE AND PROCESSING	3
2452.67	565.448	1384.7	2.09804	6.45122e-27	8.55531e-26	LMANv2_490056	bioD	ATP-dependent dethiobiotin synthetase BioD	COG0132	H	Coenzyme transport and metabolism	METABOLISM	4
4446.75	1026.88	2480.92	2.09744	1.33948e-31	2.09172e-30	LMANv2_620002		Adenylate/guanylate cyclase	COG2203,COG2114	T	Signal transduction mechanisms	CELLULAR PROCESSES AND SIGNALING	4
1391.43	317.947	904.966	2.09551	1.55086e-15	1.17473e-14	LMANv2_150072		FliG C-terminal domain protein	COG1536	N	Cell motility	CELLULAR PROCESSES AND SIGNALING	5
1356.7	311.229	909.655	2.0947	1.21638e-19	1.15222e-18	LMANv2_290084		conserved protein of unknown function	COG0568,COG3343	K	Transcription	INFORMATION STORAGE AND PROCESSING	5
3264.38	754.017	3544.77	2.091	4.98962e-21	5.10813e-20	LMANv2_670041	NA	NA	NA	NA	NA	NA	3
15037.7	3522.72	11003.9	2.0858	7.50546e-63	2.78867e-61	LMANv2_140016	nrdJ	Vitamin B12-dependent ribonucleotide reductase	COG0209	F	Nucleotide transport and metabolism	METABOLISM	3
2447.62	569.337	1229.61	2.07858	3.15309e-21	3.26678e-20	LMANv2_200058	cysP	sulfate transport protein (ABC superfamily, peri_bind)	COG1613	P	Inorganic ion transport and metabolism	METABOLISM	4
509.957	113.247	717.833	2.07856	4.30193e-07	1.78282e-06	LMANv2_370089		Ribonuclease P protein component-like protein	COG0594	J	Translation, ribosomal structure and biogenesis	INFORMATION STORAGE AND PROCESSING	3
1436.43	333.662	756.712	2.07715	1.26432e-17	1.08767e-16	LMANv2_280037	cysS	Cysteine--tRNA ligase	COG0215	J	Translation, ribosomal structure and biogenesis	INFORMATION STORAGE AND PROCESSING	4
12379.6	2899.78	8695.72	2.07284	4.62836e-24	5.39142e-23	LMANv2_540009		Adenylate/guanylate cyclase catalytic domain protein	COG2203,COG2114	T	Signal transduction mechanisms	CELLULAR PROCESSES AND SIGNALING	5
2818.77	656.804	1795	2.07187	6.7561e-17	5.59977e-16	LMANv2_410071		conserved exported protein of unknown function	COG1263	G	Carbohydrate transport and metabolism	METABOLISM	5
1495.34	349.786	1133.74	2.07131	1.50144e-21	1.5822e-20	LMANv2_290078	NA	NA	NA	NA	NA	NA	3
288.498	61.7785	140.358	2.07039	0.00010372	0.00031459	LMANv2_190046		Death-on-curing family protein	COG3654	R	General function prediction only	POORLY CHARACTERIZED	4
1181.5	280.222	4475.33	2.0694	1.29854e-39	2.54395e-38	LMANv2_90192	NA	NA	NA	NA	NA	NA	3
689.61	158.695	567.985	2.06674	1.79823e-10	9.82305e-10	LMANv2_490045		conserved protein of unknown function	COG0784	T	Signal transduction mechanisms	CELLULAR PROCESSES AND SIGNALING	3
2741.6	643.913	1521.83	2.06411	6.75835e-18	5.8491e-17	LMANv2_500029	plsY	Glycerol-3-phosphate acyltransferase	COG0344	S	Function unknown	POORLY CHARACTERIZED	4
3492.69	822.495	2221.61	2.06007	1.32505e-18	1.18485e-17	LMANv2_210001		Ankyrin repeat protein	COG0666	R	General function prediction only	POORLY CHARACTERIZED	5
913.53	212.84	602.776	2.06	9.64407e-13	6.14881e-12	LMANv2_180001		STAS domain protein	COG1366	T	Signal transduction mechanisms	CELLULAR PROCESSES AND SIGNALING	5
3250.05	758.669	2051.73	2.05846	2.69657e-12	1.66269e-11	LMANv2_660018		conserved membrane protein of unknown function	COG0477	E, G, P, R	Amino acid transport and metabolism, Carbohydrate transport and metabolism, Inorganic ion transport and metabolism, General function prediction only	METABOLISM	5
5040.51	1190.44	2676.17	2.05557	3.71378e-19	3.42017e-18	LMANv2_650041	cysK	cysteine synthase A, O-acetylserine sulfhydrolase A subunit	COG0031	E	Amino acid transport and metabolism	METABOLISM	4
34272.1	8192.31	56851.4	2.05468	8.75072e-47	1.97464e-45	LMANv2_290016	flaB	Flagellar filament 35 kDa core protein	COG1344	N	Cell motility	CELLULAR PROCESSES AND SIGNALING	3
8914.78	2122.76	5444.11	2.04707	3.33431e-21	3.44626e-20	LMANv2_650015	rplI	50S ribosomal protein L9	COG0359	J	Translation, ribosomal structure and biogenesis	INFORMATION STORAGE AND PROCESSING	5
335.121	75.471	171.007	2.04473	9.77378e-06	3.44158e-05	LMANv2_290041	NA	NA	NA	NA	NA	NA	4
8470.84	2030.33	4634.95	2.04441	1.18097e-29	1.7372e-28	LMANv2_760004		Peptidase, S41 family	COG0793	M	Cell wall/membrane/envelope biogenesis	CELLULAR PROCESSES AND SIGNALING	4
1792.46	430.28	1733.05	2.0436	1.16079e-25	1.47147e-24	LMANv2_60133	NA	NA	NA	NA	NA	NA	3
843.074	200.158	516.107	2.03777	2.7601e-13	1.82735e-12	LMANv2_270006	NA	NA	NA	NA	NA	NA	5
3699.09	889.249	2124.87	2.03675	2.89208e-25	3.61301e-24	LMANv2_650007	vapC	Ribonuclease VapC44	COG1848	R	General function prediction only	POORLY CHARACTERIZED	4
2769.1	659.084	1891.99	2.03653	1.21374e-13	8.19939e-13	LMANv2_220007	NA	NA	NA	NA	NA	NA	5
145.521	29.513	126.033	2.02969	0.0018365	0.00446435	LMANv2_300061	NA	NA	NA	NA	NA	NA	3
5011.25	1215.47	3130.7	2.02965	7.53161e-29	1.0678e-27	LMANv2_650011		Bacterial capsule synthesis protein	COG2843	M	Cell wall/membrane/envelope biogenesis	CELLULAR PROCESSES AND SIGNALING	5
4917.27	1191.89	4617.78	2.02796	3.00108e-29	4.32598e-28	LMANv2_60145	etfA	Electron transfer flavoprotein subunit alpha	COG2025	C	Energy production and conversion	METABOLISM	3
13154	3207.97	14617.8	2.02715	1.85052e-53	4.83377e-52	LMANv2_100089		conserved membrane protein of unknown function	COG3748	S	Function unknown	POORLY CHARACTERIZED	3
2484.78	597.369	1206.4	2.0262	4.4963e-16	3.54459e-15	LMANv2_180022	cobJ	Precorrin-3B C(17)-methyltransferase	COG1010	H	Coenzyme transport and metabolism	METABOLISM	4
645.96	144.973	328.223	2.02569	6.03337e-05	0.000189809	LMANv2_370105	NA	NA	NA	NA	NA	NA	4
3814.16	925.629	2316.15	2.02202	4.63689e-22	5.02136e-21	LMANv2_660038	NA	NA	NA	NA	NA	NA	4
1281.47	309.652	958.555	2.01957	4.77088e-15	3.46753e-14	LMANv2_60120	NA	NA	NA	NA	NA	NA	3
195.776	39.1177	169.009	2.01091	0.00381759	0.00865534	LMANv2_80087	rpmE	50S ribosomal subunit protein L31	COG0254	J	Translation, ribosomal structure and biogenesis	INFORMATION STORAGE AND PROCESSING	5
2585.19	631.71	1519.36	2.00516	1.41343e-17	1.21111e-16	LMANv2_860002	NA	NA	NA	NA	NA	NA	4
2318.21	568.185	2116.69	2.0007	7.96679e-16	6.15356e-15	LMANv2_370115	NA	NA	NA	NA	NA	NA	3
1882.98	463.744	2679.31	2.00041	3.86188e-20	3.732e-19	LMANv2_370002		conserved protein of unknown function	COG0443	O	Posttranslational modification, protein turnover, chaperones	CELLULAR PROCESSES AND SIGNALING	3
															C

## Sheet: S5B Downregulated lvrAB
Table S5B: Significantly downregulated genes in lvrA/B strain
Base Mean Δ lvrA/B	Base Mean WT	Base Mean	log2FoldChange	pvalue	padj	Gene_Id	Symbol	Product	COGs	COG classID	Class Description	COG process	Cluster
0.619296	124.934	51.5945	-5.05679	4.41518e-09	2.19233e-08	LMANv2_670065	NA	NA	NA	NA	NA	NA	2
0.80109	94.483	44.7553	-4.49428	4.08319e-07	1.69706e-06	LMANv2_220030	NA	NA	NA	NA	NA	NA	2
0.619296	82.0241	46.2557	-4.26087	2.12251e-06	8.08528e-06	LMANv2_410018	NA	NA	NA	NA	NA	NA	2
1.42039	95.2442	47.4589	-4.18197	1.78087e-06	6.85169e-06	LMANv2_560019	NA	NA	NA	NA	NA	NA	2
0.619296	68.0123	40.7846	-4.17731	2.20846e-06	8.38632e-06	LMANv2_260040		transposase (fragment)	COG3293	L	Replication, recombination and repair	INFORMATION STORAGE AND PROCESSING	2
2.03968	90.1799	49.4346	-4.05874	7.94355e-07	3.19074e-06	LMANv2_150033		GNAT family N-acetyltransferase	COG0454,COG0456	R, K	General function prediction only, Transcription	POORLY CHARACTERIZED, INFORMATION STORAGE AND PROCESSING	2
0	49.8046	34.5969	-3.99701	1.92732e-05	6.45911e-05	LMANv2_420003	NA	NA	NA	NA	NA	NA	2
0.80109	66.8614	40.1536	-3.94741	1.36531e-05	4.68508e-05	LMANv2_40029	cas2	CRISPR-associated endoribonuclease Cas2 1	COG1343	L	Replication, recombination and repair	INFORMATION STORAGE AND PROCESSING	2
0	43.8687	46.1268	-3.92342	1.65752e-05	5.59428e-05	LMANv2_470074	NA	NA	NA	NA	NA	NA	1
0.619296	59.0402	34.8467	-3.9047	1.79558e-05	6.03662e-05	LMANv2_340062	NA	NA	NA	NA	NA	NA	2
3.20436	113.55	63.5335	-3.78336	1.11804e-05	3.90466e-05	LMANv2_210030		Base excision DNA repair protein, HhH-GPD family	COG0122	L	Replication, recombination and repair	INFORMATION STORAGE AND PROCESSING	2
5.93725	130.276	73.7456	-3.71574	2.09276e-07	8.89526e-07	LMANv2_110002		Leucine rich repeat protein (fragment)	COG4886	S	Function unknown	POORLY CHARACTERIZED	2
0.619296	55.2784	24.9316	-3.69252	0.000117492	0.000353625	LMANv2_160009	NA	NA	NA	NA	NA	NA	2
1.42039	58.8264	35.6231	-3.6434	3.54743e-05	0.000114786	LMANv2_60102	NA	NA	NA	NA	NA	NA	2
0.619296	50.6652	25.3601	-3.6188	0.000138494	0.000411662	LMANv2_730002		protein of unknown function	COG4886	S	Function unknown	POORLY CHARACTERIZED	2
0	42.3563	23.2638	-3.61693	0.000226191	0.000649488	LMANv2_630003	NA	NA	NA	NA	NA	NA	2
0	44.345	19.5015	-3.56804	0.000379071	0.00105067	LMANv2_120076	NA	NA	NA	NA	NA	NA	2
0	37.0301	25.0426	-3.48682	0.000343443	0.000960572	LMANv2_390006	NA	NA	NA	NA	NA	NA	2
0	36.5069	25.3433	-3.41742	0.000473157	0.00129727	LMANv2_430033	NA	NA	NA	NA	NA	NA	2
66.2927	769.633	341.874	-3.31859	1.31215e-11	7.69438e-11	LMANv2_670052	NA	NA	NA	NA	NA	NA	2
0.80109	48.5344	21.86	-3.307	0.000796558	0.00209595	LMANv2_50011	NA	NA	NA	NA	NA	NA	2
13.8742	203.606	100.619	-3.29982	6.92387e-06	2.49514e-05	LMANv2_220024	NA	NA	NA	NA	NA	NA	2
2.03968	76.0068	29.5521	-3.25142	0.000962623	0.00249329	LMANv2_10043	NA	NA	NA	NA	NA	NA	2
3.82366	74.6573	38.4593	-3.23746	0.000162154	0.000477379	LMANv2_320004	NA	NA	NA	NA	NA	NA	1
0.619296	33.8222	24.7648	-3.12746	0.00101383	0.00261029	LMANv2_190056	NA	NA	NA	NA	NA	NA	2
7.02802	123.915	74.474	-3.1112	0.000309926	0.000872353	LMANv2_260049	NA	NA	NA	NA	NA	NA	2
0	31.1069	11.1563	-3.09184	0.00289768	0.00674715	LMANv2_500055	NA	NA	NA	NA	NA	NA	2
20.7604	216.82	117.265	-3.08733	6.46457e-08	2.88729e-07	LMANv2_670071		Methyltransferase FkbM domain protein	COG0500	Q, R	Secondary metabolites biosynthesis, transport and catabolism, General function prediction only	METABOLISM	2
3.20436	75.4863	34.8826	-3.08469	0.00106808	0.0027434	LMANv2_560009	NA	NA	NA	NA	NA	NA	2
0	45.8557	28.7455	-3.06802	0.00246614	0.00583374	LMANv2_580011	NA	NA	NA	NA	NA	NA	2
0	31.8554	28.7986	-3.03085	0.00225831	0.00538645	LMANv2_50004	NA	NA	NA	NA	NA	NA	1
13.7324	172.517	98.5181	-3.03041	5.29503e-05	0.000168053	LMANv2_120023		Leucine rich repeat protein	COG4886	S	Function unknown	POORLY CHARACTERIZED	2
1.60218	61.58	27.153	-3.01485	0.00252874	0.00597198	LMANv2_60073	NA	NA	NA	NA	NA	NA	2
2.47718	55.8476	31.2479	-2.99946	0.00113574	0.00289663	LMANv2_240088	NA	NA	NA	NA	NA	NA	2
2.40327	54.6036	35.9156	-2.99937	0.00115346	0.00293818	LMANv2_240081	NA	NA	NA	NA	NA	NA	2
0	56.1849	23.6549	-2.99358	0.00385621	0.00873831	LMANv2_120067	NA	NA	NA	NA	NA	NA	2
0	45.5949	26.3315	-2.94052	0.00406374	0.00914607	LMANv2_50014	NA	NA	NA	NA	NA	NA	2
0	49.1987	21.1151	-2.94032	0.00451322	0.010067	LMANv2_50001	NA	NA	NA	NA	NA	NA	2
22.2547	240.775	106.283	-2.93173	6.05149e-05	0.00019024	LMANv2_410044	NA	NA	NA	NA	NA	NA	2
26.3341	241.018	111.063	-2.91343	4.92938e-07	2.03113e-06	LMANv2_670051		Peptidase M15	COG3108	S	Function unknown	POORLY CHARACTERIZED	2
9.28944	142.942	64.5076	-2.89881	0.00124601	0.00314606	LMANv2_380004	NA	NA	NA	NA	NA	NA	2
0.80109	32.5186	20.0625	-2.89327	0.00317602	0.00732012	LMANv2_150034	NA	NA	NA	NA	NA	NA	2
4.51687	93.4349	45.2267	-2.87052	0.00265844	0.00625088	LMANv2_330085	NA	NA	NA	NA	NA	NA	2
14.3857	144.443	82.7752	-2.86249	5.02233e-05	0.000160224	LMANv2_50020	NA	NA	NA	NA	NA	NA	2
34.9643	347.075	167.437	-2.84441	7.65247e-05	0.000236431	LMANv2_280027	NA	NA	NA	NA	NA	NA	2
6.04513	78.3082	44.0457	-2.84098	0.00081684	0.00214539	LMANv2_240049	NA	NA	NA	NA	NA	NA	2
0.619296	36.0946	17.9388	-2.83736	0.0050197	0.0110778	LMANv2_410017	NA	NA	NA	NA	NA	NA	2
0	23.8177	17.7837	-2.83186	0.00493805	0.0109144	LMANv2_280054	NA	NA	NA	NA	NA	NA	2
22.0389	234.775	125.176	-2.82728	0.0002047	0.000592515	LMANv2_240137	NA	NA	NA	NA	NA	NA	2
8.23264	115.296	57.4914	-2.81555	0.00146575	0.00365331	LMANv2_tRNA15	NA	NA	NA	NA	NA	NA	2
0	38.1428	14.7773	-2.79428	0.00720018	0.0153856	LMANv2_170015	NA	NA	NA	NA	NA	NA	2
36.1289	312.954	140.783	-2.7882	1.41698e-05	4.85467e-05	LMANv2_350012	NA	NA	NA	NA	NA	NA	2
0.619296	40.821	23.2707	-2.78715	0.00593154	0.0128791	LMANv2_310007	NA	NA	NA	NA	NA	NA	2
0	19.2948	43.9573	-2.78302	0.00365048	0.00830268	LMANv2_230015	NA	NA	NA	NA	NA	NA	1
144.827	1120.84	549.964	-2.77268	4.11525e-08	1.86506e-07	LMANv2_670062	NA	NA	NA	NA	NA	NA	2
3.82366	84.629	35.6733	-2.77165	0.00528438	0.0115966	LMANv2_290035	NA	NA	NA	NA	NA	NA	2
20.3629	186.646	134.439	-2.7411	6.62062e-05	0.000207376	LMANv2_230063	NA	NA	NA	NA	NA	NA	2
1.42039	44.2875	17.2066	-2.68748	0.0088892	0.0185892	LMANv2_370070	NA	NA	NA	NA	NA	NA	3
34.0893	248.06	122.58	-2.66893	4.50524e-07	1.8617e-06	LMANv2_790009	NA	NA	NA	NA	NA	NA	2
0	44.2914	19.1977	-2.66323	0.0104228	0.0214323	LMANv2_240179	NA	NA	NA	NA	NA	NA	2
0.619296	44.6796	18.0556	-2.66317	0.0102578	0.0211132	LMANv2_320029	NA	NA	NA	NA	NA	NA	2
7.61335	111.808	51.7278	-2.65061	0.00519994	0.0114229	LMANv2_90082	NA	NA	NA	NA	NA	NA	2
15.4824	178.721	84.1284	-2.63855	0.00299813	0.006966	LMANv2_470016	NA	NA	NA	NA	NA	NA	2
46.8727	321.455	207.417	-2.62775	1.9869e-08	9.30819e-08	LMANv2_120015	plsC	Acyltransferase	COG0204	I	Lipid transport and metabolism	METABOLISM	2
22.7262	176.513	87.2587	-2.62168	6.87737e-05	0.000214327	LMANv2_670066		exported protein of unknown function	COG0477	E, G, P, R	Amino acid transport and metabolism, Carbohydrate transport and metabolism, Inorganic ion transport and metabolism, General function prediction only	METABOLISM	2
7.90302	77.657	38.6548	-2.60713	0.00173492	0.00424375	LMANv2_80113	NA	NA	NA	NA	NA	NA	2
24.0047	191.785	108.743	-2.60014	0.000139145	0.000413027	LMANv2_300005		Alpha/beta hydrolase family protein (fragment)	COG1073	R	General function prediction only	POORLY CHARACTERIZED	2
18.5789	200.777	101.24	-2.59107	0.00312811	0.00722517	LMANv2_370068	NA	NA	NA	NA	NA	NA	2
294.923	1872.02	892.432	-2.58316	2.37314e-12	1.47169e-11	LMANv2_230006	NA	NA	NA	NA	NA	NA	2
2.40327	40.6465	28.0213	-2.58055	0.00679018	0.0145745	LMANv2_240011	NA	NA	NA	NA	NA	NA	2
51.2418	338.299	169.3	-2.57711	8.40504e-08	3.71165e-07	LMANv2_70008	NA	NA	NA	NA	NA	NA	2
28.6694	259.095	140.877	-2.57207	0.0012564	0.00316857	LMANv2_60107		Pentapeptide repeat protein	COG1357	S	Function unknown	POORLY CHARACTERIZED	2
2.47718	43.8572	23.411	-2.56804	0.00815058	0.0171792	LMANv2_60072	NA	NA	NA	NA	NA	NA	2
8.67014	107.628	44.9596	-2.55016	0.00710782	0.0152033	LMANv2_120068	NA	NA	NA	NA	NA	NA	2
12.6017	99.7442	49.6464	-2.54154	0.000524024	0.00142495	LMANv2_50015	NA	NA	NA	NA	NA	NA	2
0.619296	29.5004	17.509	-2.53916	0.0125427	0.0252849	LMANv2_260056	NA	NA	NA	NA	NA	NA	2
115.171	718.011	358.872	-2.52732	7.30103e-10	3.83282e-09	LMANv2_120082	NA	NA	NA	NA	NA	NA	2
24.1066	193.34	101.809	-2.52691	0.000881732	0.0023004	LMANv2_500049	NA	NA	NA	NA	NA	NA	2
211.296	1286.53	611.539	-2.51385	2.70928e-10	1.46145e-09	LMANv2_20059		Anti-sigma factor antagonist	COG1366	T	Signal transduction mechanisms	CELLULAR PROCESSES AND SIGNALING	2
1.60218	39.1751	17.6305	-2.51115	0.0137343	0.0273796	LMANv2_tRNA11	NA	NA	NA	NA	NA	NA	2
10.528	115.489	56.6579	-2.50601	0.00584225	0.0127044	LMANv2_misc_RNA_4	NA	NA	NA	NA	NA	NA	2
201.343	1189.58	573.554	-2.50509	7.34663e-17	6.04274e-16	LMANv2_410010	NA	NA	NA	NA	NA	NA	2
0.80109	48.0543	21.7044	-2.50088	0.0158938	0.0312226	LMANv2_20003	NA	NA	NA	NA	NA	NA	2
128.949	832.093	427.594	-2.48967	3.56114e-06	1.3186e-05	LMANv2_670059		Replication initiation factor	COG2946	L	Replication, recombination and repair	INFORMATION STORAGE AND PROCESSING	2
0	19.473	12.7856	-2.48594	0.015638	0.0308043	LMANv2_170014	NA	NA	NA	NA	NA	NA	2
163.452	1012.16	489.452	-2.48125	3.00199e-07	1.25862e-06	LMANv2_150151	NA	NA	NA	NA	NA	NA	2
145.744	957.65	531.467	-2.4812	1.62068e-05	5.48285e-05	LMANv2_290023	creB	DNA-binding response regulator in two-component regulatory system with CreC	COG0745	K, T	Transcription, Signal transduction mechanisms	INFORMATION STORAGE AND PROCESSING, CELLULAR PROCESSES AND SIGNALING	2
9.76091	81.8841	38.3166	-2.47991	0.00233515	0.00555742	LMANv2_200044	NA	NA	NA	NA	NA	NA	2
8.63019	106.448	51.5601	-2.47777	0.00936239	0.0194655	LMANv2_190060	NA	NA	NA	NA	NA	NA	2
408.242	2330.19	1114.57	-2.47289	6.39068e-21	6.4809e-20	LMANv2_440046		conserved protein of unknown function	COG3488	C	Energy production and conversion	METABOLISM	2
0.80109	28.4883	10.0579	-2.45158	0.0183794	0.0355863	LMANv2_120019	NA	NA	NA	NA	NA	NA	2
28.6235	223.816	106.998	-2.44379	0.0021479	0.00514874	LMANv2_260014	NA	NA	NA	NA	NA	NA	2
12.3859	121.975	64.9552	-2.44209	0.00601366	0.0130508	LMANv2_330050	NA	NA	NA	NA	NA	NA	2
137.056	806.571	380.308	-2.42956	8.19293e-08	3.62541e-07	LMANv2_670060		conserved protein of unknown function	COG5489	S	Function unknown	POORLY CHARACTERIZED	2
28.5156	178.904	116.066	-2.42784	2.50093e-05	8.25977e-05	LMANv2_730007		Leucine rich repeat protein	COG4886	S	Function unknown	POORLY CHARACTERIZED	2
140.039	786.578	382.873	-2.42456	6.45074e-13	4.14965e-12	LMANv2_240182		conserved protein of unknown function	COG1301	C	Energy production and conversion	METABOLISM	2
147.311	845.205	417.428	-2.42073	8.50605e-09	4.13316e-08	LMANv2_440045		Chromosome condensation regulator RCC1 repeat protein	COG5184	D, Z	Cell cycle control, cell division, chromosome partitioning, Cytoskeleton	CELLULAR PROCESSES AND SIGNALING	2
239.112	1375.19	671.089	-2.39685	2.48522e-07	1.05219e-06	LMANv2_80045	NA	NA	NA	NA	NA	NA	2
0.80109	48.3179	24.7482	-2.39593	0.0208189	0.0397385	LMANv2_160014	NA	NA	NA	NA	NA	NA	2
1.23859	28.7366	15.2043	-2.39556	0.0178049	0.0345984	LMANv2_170094	NA	NA	NA	NA	NA	NA	2
54.0146	319.776	160.425	-2.3949	3.08665e-06	1.15281e-05	LMANv2_80054	NA	NA	NA	NA	NA	NA	3
171.162	957.516	478.823	-2.36981	1.21518e-07	5.27967e-07	LMANv2_670063	NA	NA	NA	NA	NA	NA	2
48.4809	289.4	153.469	-2.36679	2.09824e-05	6.98874e-05	LMANv2_80056	NA	NA	NA	NA	NA	NA	2
5.06225	63.6725	38.1402	-2.36375	0.013984	0.0278516	LMANv2_620016		Uncharacterized HIT-like protein aq_141	COG0537	F, G, R	Nucleotide transport and metabolism, Carbohydrate transport and metabolism, General function prediction only	METABOLISM, POORLY CHARACTERIZED	4
31.3624	200.284	99.6447	-2.36371	0.000310749	0.000873094	LMANv2_500013	NA	NA	NA	NA	NA	NA	2
856.816	4460.74	2152.87	-2.3612	4.61197e-33	7.61593e-32	LMANv2_440002	NA	NA	NA	NA	NA	NA	2
87.2748	510.6	262.678	-2.35723	1.20611e-05	4.17203e-05	LMANv2_410016		Rhodanese-like protein	COG0607	P	Inorganic ion transport and metabolism	METABOLISM	2
0	39.2987	20.9821	-2.33737	0.0246294	0.0461533	LMANv2_240183	NA	NA	NA	NA	NA	NA	2
389.226	1979.55	967.543	-2.31838	9.43182e-23	1.05862e-21	LMANv2_50027		Calcineurin-like phosphoesterase family protein	COG1408	R	General function prediction only	POORLY CHARACTERIZED	2
326.149	1669.11	818.791	-2.31775	3.88461e-18	3.40298e-17	LMANv2_120061		Thiopurine S-methyltransferase	COG0500	Q, R	Secondary metabolites biosynthesis, transport and catabolism, General function	METABOLISM, POORLY CHARACTERIZED	2
0	40.5197	22.3744	-2.31249	0.0261979	0.0488379	LMANv2_110001		Leucine rich repeat protein (fragment)	COG4886	S	Function unknown	POORLY CHARACTERIZED	2
17.8857	107.525	314.716	-2.30519	1.7391e-05	5.86044e-05	LMANv2_290097	NA	NA	NA	NA	NA	NA	1
75.5302	415.224	214.069	-2.30372	9.13538e-06	3.23795e-05	LMANv2_60061	NA	NA	NA	NA	NA	NA	2
1.85789	32.2972	15.6166	-2.30352	0.0227501	0.0431002	LMANv2_410019	NA	NA	NA	NA	NA	NA	2
47.8616	269.715	154.276	-2.29189	3.28082e-05	0.000106881	LMANv2_70007		putative toxin-antitoxin system, toxin component	COG1708	R	General function prediction only	POORLY CHARACTERIZED	2
43.4526	239.982	133.143	-2.28692	1.46278e-05	4.99176e-05	LMANv2_80090		Tetratricopeptide repeat protein	COG0457	R	General function prediction only	POORLY CHARACTERIZED	2
279.548	1415.72	686.688	-2.27937	4.49848e-11	2.55111e-10	LMANv2_370060	NA	NA	NA	NA	NA	NA	2
237.348	1260.04	633.563	-2.27891	8.57516e-07	3.43166e-06	LMANv2_300037		TolC-like outer membrane protein	COG1538	M, U	Cell wall/membrane/envelope biogenesis, Intracellular trafficking, secretion, and vesicular transport	CELLULAR PROCESSES AND SIGNALING	2
28.0501	206.105	110.603	-2.26822	0.00662056	0.0142388	LMANv2_480032	NA	NA	NA	NA	NA	NA	2
369.784	1803.33	924.375	-2.26071	7.32341e-25	8.99256e-24	LMANv2_490054	bioB	Biotin synthase	COG0502	H	Coenzyme transport and metabolism	METABOLISM	2
30.5892	192.589	103.732	-2.25444	0.00254525	0.0060011	LMANv2_350022	NA	NA	NA	NA	NA	NA	2
8.81199	80.2892	54.505	-2.2541	0.0140638	0.0279848	LMANv2_300066	NA	NA	NA	NA	NA	NA	2
71.4908	398.448	192.294	-2.25183	0.000213663	0.00061639	LMANv2_350040	NA	NA	NA	NA	NA	NA	2
32.0835	181.61	106.162	-2.2493	0.000376962	0.00104752	LMANv2_500047	NA	NA	NA	NA	NA	NA	2
67.5253	358.273	183.426	-2.24746	1.44841e-05	4.94665e-05	LMANv2_300035		putative lipoprotein	COG0810	M	Cell wall/membrane/envelope biogenesis	CELLULAR PROCESSES AND SIGNALING	2
248.733	1230.73	618.278	-2.24372	1.20585e-11	7.12921e-11	LMANv2_240139		conserved membrane protein of unknown function	COG4299	S	Function unknown	POORLY CHARACTERIZED	2
28.7773	180.119	99.9175	-2.22143	0.00295294	0.00686842	LMANv2_230062	NA	NA	NA	NA	NA	NA	2
3.71578	40.9598	30.4283	-2.2167	0.0195417	0.0375836	LMANv2_500053	NA	NA	NA	NA	NA	NA	2
592.267	2788.72	1365.54	-2.21187	2.26792e-23	2.6066e-22	LMANv2_330005	NA	NA	NA	NA	NA	NA	2
105.234	565.245	273.995	-2.20743	0.000190333	0.000555405	LMANv2_300052	NA	NA	NA	NA	NA	NA	2
27.277	152.768	77.2362	-2.20665	0.000970801	0.00250843	LMANv2_290021	NA	NA	NA	NA	NA	NA	2
50.3388	265.456	150.322	-2.20427	6.25458e-05	0.000196338	LMANv2_310001	NA	NA	NA	NA	NA	NA	2
244.692	1189.32	582.878	-2.20238	2.24605e-08	1.04767e-07	LMANv2_80050	NA	NA	NA	NA	NA	NA	2
16.6411	122.424	60.8224	-2.19261	0.0134334	0.026817	LMANv2_140001	NA	NA	NA	NA	NA	NA	2
1213.69	5595.73	2823.08	-2.19238	3.29607e-42	6.82983e-41	LMANv2_330089		conserved protein of unknown function	COG2833	S	Function unknown	POORLY CHARACTERIZED	2
11.8346	88.4898	49.475	-2.19032	0.0133241	0.0266358	LMANv2_150062	NA	NA	NA	NA	NA	NA	2
17.8118	106.144	61.9839	-2.1841	0.0025701	0.00605309	LMANv2_680005	NA	NA	NA	NA	NA	NA	2
348.108	1609.22	893.995	-2.18389	9.49326e-22	1.01027e-20	LMANv2_450011		Adenosine/AMP deaminase	COG1816	F	Nucleotide transport and metabolism	METABOLISM	2
18.3571	102.795	82.115	-2.16517	0.00107187	0.00275148	LMANv2_470066		Fe-S protein	COG3313	R	General function prediction only	POORLY CHARACTERIZED	2
1983.77	8963.26	4528.07	-2.165	4.04877e-47	9.23292e-46	LMANv2_450009	norM	Na+-driven multidrug efflux pump	COG0534	V	Defense mechanisms	CELLULAR PROCESSES AND SIGNALING	2
509.199	2327.98	1139.64	-2.14672	1.40703e-13	9.47545e-13	LMANv2_80046		conserved protein of unknown function	COG3210	U	Intracellular trafficking, secretion, and vesicular transport	CELLULAR PROCESSES AND SIGNALING	2
18.5789	143.754	72.4012	-2.14422	0.0193074	0.037216	LMANv2_70047	NA	NA	NA	NA	NA	NA	2
547.24	2486.42	1228.78	-2.13905	1.83084e-12	1.14527e-11	LMANv2_120080	NA	NA	NA	NA	NA	NA	2
95.9669	454.061	246.434	-2.13716	1.76812e-06	6.82238e-06	LMANv2_670057		conserved protein of unknown function	COG0568	K	Transcription	INFORMATION STORAGE AND PROCESSING	2
16.2835	113.672	49.9078	-2.12679	0.0175999	0.0342154	LMANv2_310010	NA	NA	NA	NA	NA	NA	3
23.6351	132.656	79.1321	-2.11492	0.00420688	0.00944303	LMANv2_90193	NA	NA	NA	NA	NA	NA	2
39.1175	206.401	103.503	-2.11379	0.00173243	0.00424248	LMANv2_470017	NA	NA	NA	NA	NA	NA	2
3498.56	15192.9	7502.37	-2.11002	1.11558e-54	3.04313e-53	LMANv2_40007		Intein C-terminal splicing domain protein	COG1196, 0419	D, L	Cell cycle control, cell division, chromosome partitioning, Replication, recombination and repair	CELLULAR PROCESSES AND SIGNALING, INFORMATION STORAGE AND PROCESSING	2
326.285	1436.43	870.835	-2.10837	3.92836e-16	3.13541e-15	LMANv2_410050	NA	NA	NA	NA	NA	NA	2
269.488	1308.91	665.974	-2.10268	0.000162739	0.000478449	LMANv2_380021		conserved protein of unknown function	COG1754	R	General function prediction only	POORLY CHARACTERIZED	2
252.994	1128.86	583.622	-2.09908	1.84705e-10	1.00642e-09	LMANv2_700003	NA	NA	NA	NA	NA	NA	2
111.865	544.472	289.014	-2.09401	0.000211366	0.000610581	LMANv2_80058	NA	NA	NA	NA	NA	NA	2
20.6186	134.284	66.9816	-2.08964	0.0155615	0.0306677	LMANv2_70014	NA	NA	NA	NA	NA	NA	2
4092.05	17436.9	8833.5	-2.08354	5.74198e-62	2.01203e-60	LMANv2_300047		Pretoxin HINT domain protein	COG0419, 3210, 1196	L, U, D	Replication, recombination and repair, Intracellular trafficking, secretion, and vesicular transport,Cell cycle control, cell division, chromosome partitioning	INFORMATION STORAGE AND PROCESSING	2
626.21	2707.87	1361.7	-2.08141	1.09349e-17	9.42587e-17	LMANv2_20019	dfp	fragment of bifunctional protein [Includes: 4'-phosphopantothenoylcysteine decarboxylase; phosphopantothenoylcysteine synthetase, FMN-binding] (part 2)	COG0452	H	Coenzyme transport and metabolism	METABOLISM	2
10.8916	84.1615	45.6373	-2.06875	0.0268269	0.049795	LMANv2_370075	NA	NA	NA	NA	NA	NA	2
533.833	2270.98	1213.11	-2.06369	2.49169e-20	2.42968e-19	LMANv2_240053	ilvB	acetolactate synthase I, large subunit	COG0028	E, H	Amino acid transport and metabolism, Coenzyme transport and metabolism	METABOLISM	2
1119.4	4756.36	2473.92	-2.05524	6.10942e-15	4.41806e-14	LMANv2_230017		HMGL-like protein	COG0119	E	Amino acid transport and metabolism	METABOLISM	2
711.893	2990.25	1490.89	-2.04963	7.97104e-23	8.97002e-22	LMANv2_710011		putative chlorophyll synthesis pathway protein BchC	COG1063	E, R	Amino acid transport and metabolism, General function prediction only	METABOLISM, POORLY CHARACTERIZED	2
85.7126	429.176	215.09	-2.0444	0.00243317	0.00576524	LMANv2_90184	NA	NA	NA	NA	NA	NA	2
44.6912	209.419	113.925	-2.03969	0.000368431	0.0010258	LMANv2_150119	NA	NA	NA	NA	NA	NA	2
81.9169	367.632	191.163	-2.0355	2.76449e-05	9.07459e-05	LMANv2_90081	NA	NA	NA	NA	NA	NA	2
83.7229	390.474	189.139	-2.03438	0.000608845	0.00163599	LMANv2_30026	NA	NA	NA	NA	NA	NA	2
105.916	464.955	326.093	-2.03423	2.01661e-06	7.70532e-06	LMANv2_500046		Transcriptional regulator	COG1309	K	Transcription	INFORMATION STORAGE AND PROCESSING	2
1783.93	7386.35	3821.32	-2.02903	5.68721e-21	5.8085e-20	LMANv2_70072	copA	Copper-exporting P-type ATPase A	COG2217	P	Inorganic ion transport and metabolism	METABOLISM	2
49.0543	236.553	130.252	-2.02477	0.00193389	0.00467737	LMANv2_730004		Leucine rich repeat protein	COG4886	S	Function unknown	POORLY CHARACTERIZED	2
3390.24	13859.5	7024.31	-2.02429	1.24156e-57	3.84973e-56	LMANv2_270004		Transporter, major facilitator family protein	COG2814	G	Carbohydrate transport and metabolism	METABOLISM	2
125.302	553.27	321.318	-2.01887	1.84617e-05	6.19703e-05	LMANv2_60115		Response regulator receiver domain protein	COG2197	K, T	Transcription, Signal transduction mechanisms	INFORMATION STORAGE AND PROCESSING, CELLULAR PROCESSES AND SIGNALING	2
64.6166	288.585	223.524	-2.01707	3.73779e-05	0.000120673	LMANv2_150130		conserved exported protein of unknown function	COG2968	S	Function unknown	POORLY CHARACTERIZED	2
43.5265	208.462	110.248	-2.01629	0.00160428	0.00396918	LMANv2_290028		Leucine rich repeat protein	COG4886	S	Function unknown	POORLY CHARACTERIZED	2
497.796	2071.47	1057.19	-2.01181	1.3796e-11	8.07893e-11	LMANv2_300043	NA	NA	NA	NA	NA	NA	2
1427.47	5806.06	2965.49	-2.00957	2.26688e-31	3.52717e-30	LMANv2_90173	NA	NA	NA	NA	NA	NA	2
175.934	747.424	433.041	-2.00031	2.95955e-06	1.10822e-05	LMANv2_580014	NA	NA	NA	NA	NA	NA	2

## Sheet: S5C Upregulated lvrB
Table S5C: Significantly upregulated genes in lvrB strain
Base Mean Δ lvrB	Base Mean WT	Base Mean Δ lvrB	Log2FoldChange	pvalue	padj	Gene ID	Symbol	Product	COGs	COG class ID	Class Description	COG Process	Clusters
1.40663e+06	38656.8	531690	5.16662	0	0	LMANv2_150111	NA	NA	NA	NA	NA	NA	1
18340.8	904.837	7513.52	4.32779	1.197e-274	1.28977e-271	LMANv2_200014	NA	NA	NA	NA	NA	NA	1
16184.9	867.954	6341.72	4.20067	1.57718e-181	7.55292e-179	LMANv2_420005	NA	NA	NA	NA	NA	NA	1
11904.8	671.368	4768.66	4.12039	2.72126e-128	3.78343e-126	LMANv2_370042		OmpA family outer membrane lipoprotein	COG2885	M	Cell wall/membrane/envelope biogenesis	CELLULAR PROCESSES AND SIGNALING	1
18159.7	1066	7390.21	4.07019	1.9292e-154	6.39603e-152	LMANv2_430001	lipL	LipL45	COG0532	J	Translation, ribosomal structure and biogenesis	INFORMATION STORAGE AND PROCESSING	1
13228.1	823.701	5354.34	3.96008	1.39723e-68	6.76637e-67	LMANv2_430025		Transcriptional regulator (ArsR family)	COG0640	K	Transcription	INFORMATION STORAGE AND PROCESSING	1
4055.42	275.775	1787.16	3.85117	4.42949e-113	4.77278e-111	LMANv2_340032	NA	NA	NA	NA	NA	NA	1
6601.38	458.519	2687.03	3.82113	3.07342e-106	2.94365e-104	LMANv2_480007	NA	NA	NA	NA	NA	NA	1
1202.89	83.2577	526.995	3.7814	7.49584e-42	1.76541e-40	LMANv2_670040	NA	NA	NA	NA	NA	NA	1
4862.53	358.6	2013.23	3.73681	4.99113e-104	4.30235e-102	LMANv2_740025	NA	NA	NA	NA	NA	NA	1
1573.45	112.747	692.447	3.68823	1.40253e-23	1.85427e-22	LMANv2_370027	NA	NA	NA	NA	NA	NA	1
6464.7	505.421	2736.71	3.65071	5.73681e-84	3.63612e-82	LMANv2_410012		conserved protein of unknown function	COG0532	J	Translation, ribosomal structure and biogenesis	INFORMATION STORAGE AND PROCESSING	1
2586.78	193.337	1116.56	3.59194	2.09247e-18	2.10713e-17	LMANv2_300058	NA	NA	NA	NA	NA	NA	1
9001.07	715.901	3843.68	3.58923	1.1829e-39	2.61451e-38	LMANv2_90177	acpP	acyl carrier protein (ACP)	COG0236	I, Q,	Lipid transport and metabolism, Secondary metabolites biosynthesis, transport and catabolism	METABOLISM	1
1717.75	145.587	805.669	3.47992	1.02687e-28	1.66255e-27	LMANv2_750014	NA	NA	NA	NA	NA	NA	1
2599.07	226.435	1149.62	3.4698	9.25238e-42	2.16727e-40	LMANv2_170018		Cytochrome C	COG2010	C	Energy production and conversion	METABOLISM	1
29048.9	2829.61	13335.2	3.34129	1.34663e-105	1.23489e-103	LMANv2_290006	NA	NA	NA	NA	NA	NA	1
5368.54	505.293	2262.99	3.3259	3.65965e-25	5.20565e-24	LMANv2_540004	citE	putative citrate lyase	COG2301	G	Carbohydrate transport and metabolism	METABOLISM	1
1383.9	134.245	586.221	3.31368	3.94921e-37	8.02881e-36	LMANv2_240054	tpx	putative thiol peroxidase	COG2077	O	Posttranslational modification, protein turnover, chaperones	CELLULAR PROCESSES AND SIGNALING	1
4655.96	458.909	2302.16	3.25808	4.14839e-23	5.40168e-22	LMANv2_10010		conserved membrane protein of unknown function	COG4539	S	Function unknown	POORLY CHARACTERIZED	1
436.362	36.8634	210.778	3.25342	3.04656e-08	1.53575e-07	LMANv2_190012	NA	NA	NA	NA	NA	NA	1
179.113	15.9621	135.736	3.18602	6.78367e-08	3.28882e-07	LMANv2_880002	blaT	Beta-lactamase TEM	COG2367	V	Defense mechanisms	CELLULAR PROCESSES AND SIGNALING	5
8425.97	941.299	4089.53	3.13723	1.19751e-67	5.61009e-66	LMANv2_580002	ahpC	Peroxiredoxin	COG0450	O	Posttranslational modification, protein turnover, chaperones	CELLULAR PROCESSES AND SIGNALING	1
1694.44	186.789	699.701	3.12939	1.49404e-34	2.75184e-33	LMANv2_230014		conserved exported protein of unknown function	COG1413	C	Energy production and conversion	METABOLISM	1
7835.91	897.713	3595.71	3.10752	6.23832e-84	3.89669e-82	LMANv2_240050	alkH	Aldehyde dehydrogenase	COG1012	C	Energy production and conversion	METABOLISM	1
2616.66	297.207	1048.61	3.09073	3.20613e-35	5.95621e-34	LMANv2_610003	NA	NA	NA	NA	NA	NA	1
3960.13	464.76	1693.01	3.04893	3.98095e-35	7.3639e-34	LMANv2_410041		putative membrane protein	COG1055	P	Inorganic ion transport and metabolism	METABOLISM	1
5978.98	714.153	2563.07	3.04771	9.80647e-76	5.5613e-74	LMANv2_120060	lgt	Prolipoprotein diacylglyceryl transferase	COG0682	M	Cell wall/membrane/envelope biogenesis	CELLULAR PROCESSES AND SIGNALING	1
672.575	76.2091	334.362	3.02952	2.06685e-15	1.78519e-14	LMANv2_260058	NA	NA	NA	NA	NA	NA	1
25585.9	3143.29	13296.6	3.01519	3.51693e-146	7.57898e-144	LMANv2_150129	groEL	chaperone Hsp60, peptide-dependent ATPase, heat shock protein	COG0459	O	Posttranslational modification, protein turnover, chaperones	CELLULAR PROCESSES AND SIGNALING	1
4581.98	561.66	2062.08	3.00214	1.74885e-52	5.84307e-51	LMANv2_130046	NA	NA	NA	NA	NA	NA	1
16279.1	2016.47	8394.96	2.99014	2.40384e-61	9.33382e-60	LMANv2_100047		conserved exported protein of unknown function	COG4731	S	Function unknown	POORLY CHARACTERIZED	1
4646.33	570.844	2029.78	2.98843	4.47355e-38	9.45147e-37	LMANv2_430040	NA	NA	NA	NA	NA	NA	1
1560.9	189.989	729.306	2.98613	1.34695e-28	2.16618e-27	LMANv2_750015	NA	NA	NA	NA	NA	NA	1
2046.9	258.168	1037.07	2.95765	1.39181e-48	4.13703e-47	LMANv2_240024		putative enoyl-CoA hydratase 1	COG2030	I	Lipid transport and metabolism	METABOLISM	1
4877.19	612.597	2294.53	2.95614	2.62126e-36	5.06619e-35	LMANv2_150121		conserved protein of unknown function	COG4323	S	Function unknown	POORLY CHARACTERIZED	1
8296.1	1067.62	4086.81	2.93925	1.88061e-63	7.79368e-62	LMANv2_120026	cyaA	Adenylate/guanylate cyclase	COG2114	T	Signal transduction mechanisms	CELLULAR PROCESSES AND SIGNALING	1
929.586	115.74	364.371	2.90217	7.76283e-14	6.06119e-13	LMANv2_790007		YceI-like domain protein	COG2353	S	Function unknown	POORLY CHARACTERIZED	1
13723.5	1813.95	7114.05	2.88835	1.68277e-42	4.00703e-41	LMANv2_480056	icd	Isocitrate dehydrogenase [NADP]	COG0538	C	Energy production and conversion	METABOLISM	1
4503.96	624.953	2279.39	2.8244	2.07571e-49	6.3449e-48	LMANv2_240123	gltA	citrate synthase	COG0372	C	Energy production and conversion	METABOLISM	1
8652.89	1213.35	4530.65	2.82058	7.86968e-90	5.56038e-88	LMANv2_180039	htpX	Protease HtpX homolog	COG0501	O	Posttranslational modification, protein turnover, chaperones	CELLULAR PROCESSES AND SIGNALING	1
768.816	103.563	364.06	2.80693	2.25945e-16	2.07638e-15	LMANv2_750013	NA	NA	NA	NA	NA	NA	1
5359.95	766.821	2662.6	2.78934	5.55844e-72	2.88637e-70	LMANv2_280057	NA	NA	NA	NA	NA	NA	1
985.486	129.012	483.046	2.77924	2.30741e-09	1.28156e-08	LMANv2_160053	NA	NA	NA	NA	NA	NA	1
7682.63	1121.49	4073.22	2.76556	4.94917e-104	4.30235e-102	LMANv2_260031		conserved exported protein of unknown function	COG1196	D	Cell cycle control, cell division, chromosome partitioning	CELLULAR PROCESSES AND SIGNALING	1
818.738	107.525	314.716	2.76551	1.64045e-08	8.52874e-08	LMANv2_290097	NA	NA	NA	NA	NA	NA	1
1471.66	208.337	654.604	2.74299	3.87947e-16	3.48344e-15	LMANv2_340044	fer	Ferredoxin family protein	COG1141	C	Energy production and conversion	METABOLISM	1
53994.1	8058.98	28564.5	2.72101	1.06053e-45	2.80423e-44	LMANv2_misc_RNA_5	NA	NA	NA	NA	NA	NA	1
2214.44	341.181	1112.85	2.6623	7.76893e-27	1.17077e-25	LMANv2_100042	glo	Glyoxylase I	COG0346	E	Amino acid transport and metabolism	METABOLISM	1
1806.07	278.726	1215.85	2.65779	1.99675e-25	2.85914e-24	LMANv2_500007	NA	NA	NA	NA	NA	NA	5
1016.19	158.968	546.196	2.62884	1.20616e-19	1.30289e-18	LMANv2_70044	NA	NA	NA	NA	NA	NA	1
641.617	99.4566	380.615	2.62781	1.73983e-16	1.60571e-15	LMANv2_60077	fliE	Flagellar hook-basal body complex protein FliE	COG1677	N, U	Cell motility, Intracellular trafficking, secretion, and vesicular transport	CELLULAR PROCESSES AND SIGNALING	1
15117.4	2104.22	6181.23	2.6246	3.39399e-06	1.3532e-05	LMANv2_330026	NA	NA	NA	NA	NA	NA	1
13544.4	2202.72	8182.83	2.60707	4.20852e-72	2.21204e-70	LMANv2_300063	dnaK	chaperone Hsp70, co-chaperone with DnaJ	COG0443	O	Posttranslational modification, protein turnover, chaperones	CELLULAR PROCESSES AND SIGNALING	1
1410.83	225.984	747.148	2.6045	1.04275e-27	1.63428e-26	LMANv2_430017	NA	NA	NA	NA	NA	NA	1
879.995	137.92	506.846	2.59854	2.56599e-13	1.91671e-12	LMANv2_160069	NA	NA	NA	NA	NA	NA	1
1219.88	192.756	713.852	2.59692	2.83371e-17	2.70206e-16	LMANv2_190003	NA	NA	NA	NA	NA	NA	1
1522.34	239.5	739.355	2.5905	2.24618e-13	1.68954e-12	LMANv2_500021	NA	NA	NA	NA	NA	NA	1
11036.3	1819.14	5590.28	2.59004	1.11987e-76	6.43552e-75	LMANv2_470013		Caspase domain protein	COG4249	R	General function prediction only	POORLY CHARACTERIZED	1
11036.3	1819.14	5590.28	2.59004	1.11987e-76	6.43552e-75	LMANv2_470013		Caspase domain protein	COG0810	M	Cell wall/membrane/envelope biogenesis	CELLULAR PROCESSES AND SIGNALING	1
2602.67	427.228	1568.05	2.58725	3.00999e-41	6.93747e-40	LMANv2_280042		conserved protein of unknown function	COG0457	R	General function prediction only	POORLY CHARACTERIZED	1
18417.1	3113.14	9885.3	2.55261	1.05613e-70	5.29293e-69	LMANv2_90135		conserved exported protein of unknown function	COG2849	S	Function unknown	POORLY CHARACTERIZED	1
1331.47	221.346	639.079	2.53915	1.8339e-19	1.95646e-18	LMANv2_600011	NA	NA	NA	NA	NA	NA	1
7367.66	1266.84	4571.91	2.52782	3.18184e-73	1.69306e-71	LMANv2_160062		Cysteine-rich domain protein	COG0247	C	Energy production and conversion	METABOLISM	1
5383.02	915.556	3235.58	2.52649	3.36887e-30	5.67182e-29	LMANv2_80014	sucC	succinyl-CoA synthetase, beta subunit	COG0045	C	Energy production and conversion	METABOLISM	1
5313.19	919.924	2845.19	2.51611	1.39814e-62	5.5796e-61	LMANv2_90009		conserved protein of unknown function	COG1633	S	Function unknown	POORLY CHARACTERIZED	1
9856.54	1752.35	6168.63	2.48306	1.39671e-87	9.406e-86	LMANv2_100016		AMP-binding enzyme	COG1022	I	Lipid transport and metabolism	METABOLISM	1
887.148	151.398	528.448	2.48261	2.07242e-13	1.56156e-12	LMANv2_60144		Outer membrane lipoprotein carrier protein LolA	COG2834	M	Cell wall/membrane/envelope biogenesis	CELLULAR PROCESSES AND SIGNALING	1
9936.47	1771.7	5530.21	2.47519	1.85743e-68	8.89501e-67	LMANv2_60121	tlyB	Hemolysin B	COG0542	O	Posttranslational modification, protein turnover, chaperones	CELLULAR PROCESSES AND SIGNALING	1
10925.4	1959.02	5083.44	2.46397	2.31787e-50	7.29197e-49	LMANv2_500052	NA	NA	NA	NA	NA	NA	1
4821.44	867.75	3001.42	2.45658	4.05417e-49	1.21344e-47	LMANv2_280005	NA	NA	NA	NA	NA	NA	1
732.91	127.209	464.241	2.45101	9.30469e-12	6.2466e-11	LMANv2_790011		conserved protein of unknown function	COG2050	Q	Secondary metabolites biosynthesis, transport and catabolism	METABOLISM	1
277.096	42.1961	116.411	2.43788	0.00016238	0.000518767	LMANv2_240007	NA	NA	NA	NA	NA	NA	1
673.526	118.444	379.613	2.42661	7.34835e-12	4.98762e-11	LMANv2_250001		conserved protein of unknown function	COG0840	N, T	Cell motility, Signal transduction mechanisms	CELLULAR PROCESSES AND SIGNALING	1
1186.44	212.847	613.866	2.42455	1.18832e-14	9.81162e-14	LMANv2_340071		Uncharacterized monothiol glutaredoxin ycf64-like	COG0278	O	Posttranslational modification, protein turnover, chaperones	CELLULAR PROCESSES AND SIGNALING	1
3370.7	620.685	1548.96	2.42143	1.13667e-39	2.52529e-38	LMANv2_170112		Imelysin	COG3487	P	Inorganic ion transport and metabolism	METABOLISM	1
3903.45	724.683	1876.5	2.40996	2.6131e-36	5.06619e-35	LMANv2_170099	fabG	3-oxoacyl-[acyl-carrier-protein] reductase FabG	COG1028	I, Q, R	Lipid transport and metabolism, Secondary metabolites biosynthesis, transport and catabolism, General function prediction only	METABOLISM	1
2404.6	436.275	1126.58	2.4085	6.79569e-15	5.68727e-14	LMANv2_150102		MaoC-like protein	COG2030	I	Lipid transport and metabolism	METABOLISM	1
5926.51	1121.12	4450.08	2.39005	4.17029e-64	1.76215e-62	LMANv2_660023	capD	UDP-glucose 4-epimerase	COG1086	M	Cell wall/membrane/envelope biogenesis	CELLULAR PROCESSES AND SIGNALING	5
4424.49	835.362	2230.44	2.38685	4.55256e-38	9.57148e-37	LMANv2_360005	NA	NA	NA	NA	NA	NA	1
2523.16	477.056	1386.1	2.38264	5.50779e-38	1.14679e-36	LMANv2_440034	xerD	Tyrosine recombinase XerD	COG4974	L	Replication, recombination and repair	INFORMATION STORAGE AND PROCESSING	1
3190.21	610.079	1766.07	2.36556	1.80398e-34	3.30857e-33	LMANv2_20033	NA	NA	NA	NA	NA	NA	1
666.544	118.483	291.858	2.35664	5.66187e-07	2.48753e-06	LMANv2_790006	NA	NA	NA	NA	NA	NA	1
1273.92	243.488	658.039	2.35136	3.66221e-20	4.09978e-19	LMANv2_170061	NA	NA	NA	NA	NA	NA	1
178.876	30.1128	114.343	2.34267	8.52219e-05	0.000285619	LMANv2_260057	NA	NA	NA	NA	NA	NA	1
3280.69	641.785	2114.34	2.33866	2.03106e-48	5.95502e-47	LMANv2_130051		Alpha/beta hydrolase family protein	COG0596	R	General function prediction only	POORLY CHARACTERIZED	1
1370.47	262.278	764.996	2.33162	2.44795e-14	1.98694e-13	LMANv2_90023		TonB-dependent receptor	COG0810	M	Cell wall/membrane/envelope biogenesis	CELLULAR PROCESSES AND SIGNALING	1
7319.56	1447.75	4276.58	2.32053	3.44746e-38	7.31948e-37	LMANv2_90145	htpG	Chaperone protein HtpG	COG0326	O	Posttranslational modification, protein turnover, chaperones	CELLULAR PROCESSES AND SIGNALING	1
10122.2	2004.84	4428.87	2.31824	4.97855e-37	9.98025e-36	LMANv2_70062		conserved protein of unknown function	COG2940	R	General function prediction only	POORLY CHARACTERIZED	1
1412.23	270.301	801.233	2.30681	1.46809e-09	8.39186e-09	LMANv2_460026		conserved protein of unknown function	COG4530	S	Function unknown	POORLY CHARACTERIZED	1
2401.83	476.921	1360.91	2.29981	2.28534e-21	2.72848e-20	LMANv2_820004	NA	NA	NA	NA	NA	NA	1
1737.53	349.571	1313.67	2.29264	7.11693e-27	1.07628e-25	LMANv2_560021		conserved exported protein of unknown function	COG0532	J	Translation, ribosomal structure and biogenesis	INFORMATION STORAGE AND PROCESSING	5
577.444	109.287	289.786	2.29151	2.12845e-07	9.8535e-07	LMANv2_740007	NA	NA	NA	NA	NA	NA	1
2420.52	487.656	1427.44	2.28636	2.95011e-27	4.5249e-26	LMANv2_260018		YceI-like domain protein	COG2353	S	Function unknown	POORLY CHARACTERIZED	1
1165.22	237.084	776.78	2.26962	3.30166e-22	4.1198e-21	LMANv2_240027	nuoA	NADH-quinone oxidoreductase subunit A	COG0838	C	Energy production and conversion	METABOLISM	5
1229.01	245.536	645.292	2.26337	1.3046e-11	8.7041e-11	LMANv2_90182	NA	NA	NA	NA	NA	NA	1
2930.42	601.49	1942.39	2.25926	5.59886e-26	8.20785e-25	LMANv2_740015		DegT/DnrJ/EryC1/StrS aminotransferase family protein	COG0399	M	Cell wall/membrane/envelope biogenesis	CELLULAR PROCESSES AND SIGNALING	1
1713.82	351.404	972.962	2.25617	3.77721e-20	4.21756e-19	LMANv2_130026	NA	NA	NA	NA	NA	NA	1
1509.84	305.45	774.907	2.25149	2.6383e-12	1.86717e-11	LMANv2_550001	NA	NA	NA	NA	NA	NA	1
593.24	116.451	317.91	2.24855	1.07136e-07	5.06869e-07	LMANv2_500056	NA	NA	NA	NA	NA	NA	1
1559.97	319.334	1024.47	2.24837	3.64822e-16	3.28951e-15	LMANv2_80068		Polymer-forming cytoskeletal family protein	COG1664	M	Cell wall/membrane/envelope biogenesis	CELLULAR PROCESSES AND SIGNALING	1
1498.03	314.946	940.137	2.22118	6.89802e-20	7.5843e-19	LMANv2_80079	NA	NA	NA	NA	NA	NA	1
1063.21	222.561	555.138	2.21021	3.02279e-14	2.41711e-13	LMANv2_460011		conserved exported protein of unknown function	COG1196	D	Cell cycle control, cell division, chromosome partitioning	CELLULAR PROCESSES AND SIGNALING	1
4769.01	1007.65	2597.67	2.20985	1.88645e-18	1.90607e-17	LMANv2_330140		Thiolase, C-terminal domain protein	COG0183	I	Lipid transport and metabolism	METABOLISM	1
638.728	131.452	393.919	2.19311	8.27922e-08	3.96043e-07	LMANv2_120056		conserved protein of unknown function	COG1664	M	Cell wall/membrane/envelope biogenesis	CELLULAR PROCESSES AND SIGNALING	1
5958.74	1292.19	2801.92	2.18395	6.32022e-26	9.23396e-25	LMANv2_320058		Kua-ubiquitin conjugating enzyme hybrid localization domain protein	COG1009	C, P	Energy production and conversion, Inorganic ion transport and metabolism	METABOLISM	1
2796.19	608.049	1631.99	2.17865	1.37092e-27	2.12541e-26	LMANv2_150128	groS	10 kDa chaperonin	COG0234	O	Posttranslational modification, protein turnover, chaperones	CELLULAR PROCESSES AND SIGNALING	1
2091.09	454.289	1378.2	2.17603	1.90898e-20	2.15385e-19	LMANv2_660073	NA	NA	NA	NA	NA	NA	1
1023.35	220.606	643.632	2.16607	5.46326e-13	4.01136e-12	LMANv2_10011		Transcriptional regulator, TetR family	COG1309	K	Transcription	INFORMATION STORAGE AND PROCESSING	1
72.6323	9.20504	34.8319	2.16074	0.0197372	0.0413952	LMANv2_tRNA2	NA	NA	NA	NA	NA	NA	1
1112.91	241.977	533.296	2.14397	2.882e-10	1.75444e-09	LMANv2_740006		MaoC-like protein	COG2030	I	Lipid transport and metabolism	METABOLISM	1
712.414	152.954	485.381	2.1388	5.66759e-08	2.77583e-07	LMANv2_290061	NA	NA	NA	NA	NA	NA	1
767.233	169.103	525.852	2.13804	1.23112e-12	8.85832e-12	LMANv2_410006		putative flagellar hook capping protein	COG1843	N	Cell motility	CELLULAR PROCESSES AND SIGNALING	1
1082.31	241.272	565.568	2.12388	4.73855e-14	3.76117e-13	LMANv2_240091	msrB	methionine sulfoxide reductase B	COG0229	O	Posttranslational modification, protein turnover, chaperones	CELLULAR PROCESSES AND SIGNALING	1
2322.32	526.071	1626.03	2.1229	1.31621e-29	2.18187e-28	LMANv2_120006	sseA	Thiosulfate sulfurtransferase	COG2897	P	Inorganic ion transport and metabolism	METABOLISM	5
499.678	108.369	298.475	2.11671	4.14698e-07	1.85602e-06	LMANv2_180010		ECF sigma factor	COG1595	K	Transcription	INFORMATION STORAGE AND PROCESSING	1
3345.16	755.822	1536	2.10753	1.42694e-14	1.17145e-13	LMANv2_460023		Peptidase, S41 family	COG0793	M	Cell wall/membrane/envelope biogenesis	CELLULAR PROCESSES AND SIGNALING	1
7416.19	1713.07	4478.22	2.10645	1.52411e-62	6.02654e-61	LMANv2_430012		AMP-binding enzyme	COG1022	I	Lipid transport and metabolism	METABOLISM	1
6586.83	1517.14	4289.72	2.10572	8.24016e-37	1.62913e-35	LMANv2_750001		Diguanylate cyclase (GGDEF) domain protein	COG2199	T	Signal transduction mechanisms	CELLULAR PROCESSES AND SIGNALING	1
735.655	160.075	500.135	2.10442	1.29135e-06	5.4247e-06	LMANv2_760009	NA	NA	NA	NA	NA	NA	5
1674.77	384.17	839.66	2.09855	3.82203e-21	4.51313e-20	LMANv2_720018	NA	NA	NA	NA	NA	NA	1
2518.34	578.672	1391.39	2.09853	9.85767e-25	1.3574e-23	LMANv2_420015	NA	NA	NA	NA	NA	NA	1
2821.41	664.595	1682.1	2.07269	1.27757e-35	2.41505e-34	LMANv2_410059		Acyl-CoA dehydrogenase, C-terminal domain protein	COG1960	I	Lipid transport and metabolism	METABOLISM	1
23750.8	5637.39	16108.9	2.06616	3.60059e-53	1.22193e-51	LMANv2_560008		RND transporter, Hydrophobe/Amphiphile Efflux-1 (HAE1)/Heavy Metal Efflux (HME) family, permease protein	COG0841	V	Defense mechanisms	CELLULAR PROCESSES AND SIGNALING	1
4446.95	1049.45	2414.55	2.06412	4.61784e-26	6.81605e-25	LMANv2_550002	NA	NA	NA	NA	NA	NA	1
2562.65	587.676	1203.72	2.05855	1.31643e-08	6.8897e-08	LMANv2_440019	lmtA	Lipid A methyltransferase	COG2020	O	Posttranslational modification, protein turnover, chaperones	CELLULAR PROCESSES AND SIGNALING	1
3856.47	918.892	2069.43	2.05594	3.64069e-37	7.43667e-36	LMANv2_40032		Methyl-accepting chemotaxis protein signaling domain protein (fragment)	COG0840	N, T	Cell motility, Signal transduction mechanisms	CELLULAR PROCESSES AND SIGNALING	1
1998.76	473.773	1301.45	2.05582	6.55653e-25	9.23485e-24	LMANv2_130014	acdA	Acyl-CoA dehydrogenase	COG1960	I	Lipid transport and metabolism	METABOLISM	1
4535.05	1082.34	3031.79	2.05544	6.89235e-34	1.24815e-32	LMANv2_280080	NA	NA	NA	NA	NA	NA	1
514.101	118.609	269.639	2.05125	1.3172e-08	6.8897e-08	LMANv2_150066	NA	NA	NA	NA	NA	NA	1
5621.59	1333.09	3879.32	2.04861	9.75517e-18	9.46955e-17	LMANv2_50006	fadE	putative acyl-CoA dehydrogenase fadE25	COG1960	I	Lipid transport and metabolism	METABOLISM	1
366.039	83.6497	219.622	2.02904	3.25446e-06	1.29877e-05	LMANv2_30006	rpsT	30S ribosomal protein S20	COG0268	J	Translation, ribosomal structure and biogenesis	INFORMATION STORAGE AND PROCESSING	1
1486.1	347.929	757.868	2.01659	3.56621e-07	1.61284e-06	LMANv2_20039		conserved exported protein of unknown function	COG1413	C	Energy production and conversion	METABOLISM	1
4356.23	1065.38	3160.52	2.01439	1.16349e-26	1.7412e-25	LMANv2_660076	fdtB	dTDP-3-amino-3,6-dideoxy-alpha-D-galactopyranose transaminase	COG0399	M	Cell wall/membrane/envelope biogenesis	CELLULAR PROCESSES AND SIGNALING	5
696.527	166.97	344.468	2.01082	3.65427e-10	2.20278e-09	LMANv2_720017		conserved protein of unknown function	COG3832	S	Function unknown	POORLY CHARACTERIZED	1
595.667	143.953	436.685	2.00651	3.67152e-11	2.37959e-10	LMANv2_670025	rpsU	30S ribosomal protein S21	COG0828	J	Translation, ribosomal structure and biogenesis	INFORMATION STORAGE AND PROCESSING	1
2371.43	584.305	1568.14	2.0037	1.04445e-21	1.27163e-20	LMANv2_140005	xerC	Tyrosine recombinase XerC	COG4974	L	Replication, recombination and repair	INFORMATION STORAGE AND PROCESSING	1

## Sheet: S5D Downregulated lvrB
Table S5D: Significantly downregulated genes in lvrB strain
Base Mean Δ lvrB	Base Mean WT	Base Mean	Log2FoldChange	pvalue	padj	Gene ID	Symbol	Product	COGs	COG class ID	Class Description	COG Process	Clusters
3.84011	228.8	103.587	-4.8727	3.32656e-11	2.16578e-10	LMANv2_260039	NA	NA	NA	NA	NA	NA	3
0	60.9255	29.8989	-3.86956	5.40873e-05	0.00018575	LMANv2_480038	NA	NA	NA	NA	NA	NA	3
0	65.642	29.9428	-3.82439	8.77386e-05	0.000293142	LMANv2_190032		Ankyrin repeat protein	COG0666	R	General function prediction only	POORLY CHARACTERIZED	3
0	84.1817	32.3956	-3.44693	0.000783259	0.00223863	LMANv2_240140	NA	NA	NA	NA	NA	NA	3
0.884156	54.9016	33.9298	-3.35383	0.000314373	0.000965507	LMANv2_170095	NA	NA	NA	NA	NA	NA	3
0	72.403	32.8651	-3.3508	0.000955525	0.00268119	LMANv2_740018		Tetratricopeptide repeat protein	COG0457	R	General function prediction only	POORLY CHARACTERIZED	3
0.884156	55.0367	27.8179	-3.34339	0.00043669	0.00131068	LMANv2_710003	NA	NA	NA	NA	NA	NA	3
17.9866	247.08	118.136	-3.2681	6.17507e-07	2.71024e-06	LMANv2_300049		Integrase core domain protein	COG2801	L	Replication, recombination and repair	INFORMATION STORAGE AND PROCESSING	3
1.47798	72.4894	34.2329	-3.25929	0.000842366	0.00238855	LMANv2_760001	NA	NA	NA	NA	NA	NA	3
0	32.558	37.8174	-3.21093	0.000575212	0.00169342	LMANv2_320032	NA	NA	NA	NA	NA	NA	3
1.47798	51.7702	29.2337	-3.15963	0.000804006	0.0022873	LMANv2_100117	NA	NA	NA	NA	NA	NA	3
0.884156	59.6816	23.5521	-3.13204	0.00194482	0.00517495	LMANv2_210010	NA	NA	NA	NA	NA	NA	3
14.1728	177.676	78.9566	-3.12474	2.11896e-05	7.67455e-05	LMANv2_350006	NA	NA	NA	NA	NA	NA	3
0	35.8781	17.5557	-3.02263	0.002844	0.00731363	LMANv2_50017	NA	NA	NA	NA	NA	NA	3
1.76831	58.2042	31.1588	-3.00385	0.00161724	0.00438107	LMANv2_710002	NA	NA	NA	NA	NA	NA	3
2.65247	62.3056	28.7546	-2.96093	0.00157117	0.0042697	LMANv2_170092	NA	NA	NA	NA	NA	NA	3
3.84011	100.742	39.6087	-2.9472	0.00306154	0.00783101	LMANv2_90048	NA	NA	NA	NA	NA	NA	3
32.7795	317.86	152.99	-2.90546	1.48873e-05	5.50766e-05	LMANv2_50030	NA	NA	NA	NA	NA	NA	3
0	30.2375	19.039	-2.88056	0.00404802	0.0101025	LMANv2_90079	NA	NA	NA	NA	NA	NA	3
0	56.0346	33.6019	-2.86305	0.00505223	0.0123093	LMANv2_170045	NA	NA	NA	NA	NA	NA	3
1.76831	56.1177	21.6267	-2.83977	0.00494717	0.0120943	LMANv2_530010	NA	NA	NA	NA	NA	NA	2
46.926	376.889	183.014	-2.77127	5.00231e-07	2.21355e-06	LMANv2_560018	NA	NA	NA	NA	NA	NA	3
16.799	199.637	100.185	-2.66654	0.00227719	0.00598457	LMANv2_300050	NA	NA	NA	NA	NA	NA	3
27.4351	213.377	97.2906	-2.62526	3.62348e-05	0.000127383	LMANv2_290092	NA	NA	NA	NA	NA	NA	2
7.66707	85.5503	60.9292	-2.6204	0.00151288	0.0041191	LMANv2_60130	NA	NA	NA	NA	NA	NA	3
4.43393	103.669	52.1966	-2.61993	0.00891697	0.0205597	LMANv2_210055	NA	NA	NA	NA	NA	NA	3
8.86786	97.0977	53.8721	-2.59953	0.00336947	0.00856274	LMANv2_70077	NA	NA	NA	NA	NA	NA	3
55.1869	375.17	197.175	-2.59475	9.94334e-08	4.7198e-07	LMANv2_670044	NA	NA	NA	NA	NA	NA	3
11.8107	101.179	49.2687	-2.57759	0.000959899	0.00269171	LMANv2_280024	NA	NA	NA	NA	NA	NA	3
10.623	96.0769	54.4465	-2.56946	0.000999869	0.00279652	LMANv2_200022	NA	NA	NA	NA	NA	NA	3
36.303	253.393	146.519	-2.53942	1.81024e-05	6.65143e-05	LMANv2_150042	NA	NA	NA	NA	NA	NA	3
28.6228	201.278	103.329	-2.53667	2.23045e-05	8.02442e-05	LMANv2_270013	NA	NA	NA	NA	NA	NA	3
1.47798	55.0165	21.928	-2.524	0.0148371	0.0321832	LMANv2_270022	NA	NA	NA	NA	NA	NA	2
23.0538	191.156	98.7564	-2.49928	0.00209277	0.00553025	LMANv2_100098	NA	NA	NA	NA	NA	NA	3
23.0538	220.324	94.7939	-2.49407	0.00538366	0.0130284	LMANv2_390012	NA	NA	NA	NA	NA	NA	3
7.38989	88.0365	43.9144	-2.47759	0.00892034	0.0205597	LMANv2_370094	NA	NA	NA	NA	NA	NA	3
20.3487	164.719	90.5798	-2.47684	0.00114144	0.00316732	LMANv2_300055	NA	NA	NA	NA	NA	NA	3
32.1463	227.166	103.435	-2.47251	0.000173392	0.000549499	LMANv2_70074	csoR	Copper-sensing transcriptional repressor CsoR	COG1937	S	Function unknown	POORLY CHARACTERIZED	3
116.035	670.184	329.574	-2.46463	5.67473e-11	3.6288e-10	LMANv2_280047	NA	NA	NA	NA	NA	NA	3
11.7975	130.088	56.4389	-2.45527	0.00878304	0.0202758	LMANv2_370064	NA	NA	NA	NA	NA	NA	2
11.494	114.947	52.6599	-2.44406	0.00622534	0.0148239	LMANv2_410003	NA	NA	NA	NA	NA	NA	3
0	44.3346	19.939	-2.42829	0.0195402	0.041062	LMANv2_tRNA16	NA	NA	NA	NA	NA	NA	3
0	50.4323	24.5546	-2.42499	0.0196811	0.0413179	LMANv2_190062		conserved protein of unknown function	COG0483	G	Carbohydrate transport and metabolism	METABOLISM	3
34.2444	205.273	168.793	-2.42385	9.80327e-07	4.17511e-06	LMANv2_320090	NA	NA	NA	NA	NA	NA	3
66.1134	387.695	185.033	-2.41613	2.55625e-07	1.17582e-06	LMANv2_410040	NA	NA	NA	NA	NA	NA	3
1.47798	59.5493	27.774	-2.39233	0.0208218	0.0434376	LMANv2_410028	NA	NA	NA	NA	NA	NA	3
0	45.0399	21.6191	-2.37836	0.0221897	0.0459575	LMANv2_150044	NA	NA	NA	NA	NA	NA	3
31.0112	191.757	99.6527	-2.37809	0.000216425	0.000676916	LMANv2_290013	NA	NA	NA	NA	NA	NA	3
28.0816	247.523	119.977	-2.35013	0.00929602	0.0213343	LMANv2_290091		conserved protein of unknown function	COG3293	L	Replication, recombination and repair	INFORMATION STORAGE AND PROCESSING	3
0	31.2217	15.6286	-2.34914	0.0237198	0.0487517	LMANv2_90223	NA	NA	NA	NA	NA	NA	3
6.18909	64.7776	31.5226	-2.32187	0.0127387	0.0280838	LMANv2_650043	NA	NA	NA	NA	NA	NA	3
11.7975	98.2509	48.813	-2.28336	0.00969776	0.0221972	LMANv2_330131	NA	NA	NA	NA	NA	NA	3
34.8513	225.642	103.83	-2.27238	0.00341223	0.0086612	LMANv2_80053	NA	NA	NA	NA	NA	NA	3
115.982	593.847	309.972	-2.26928	2.20019e-09	1.22401e-08	LMANv2_330090	NA	NA	NA	NA	NA	NA	3
89.1541	442.588	226.683	-2.22897	7.01155e-08	3.39167e-07	LMANv2_170021	NA	NA	NA	NA	NA	NA	3
161.839	797.98	430.17	-2.20169	1.37901e-06	5.74771e-06	LMANv2_670020		GHKL domain protein	COG0784,COG0642	T	Signal transduction mechanisms	CELLULAR PROCESSES AND SIGNALING	3
13.2755	87.6789	49.5201	-2.1961	0.00530358	0.0128563	LMANv2_150110	NA	NA	NA	NA	NA	NA	3
315.351	1460.95	757.827	-2.17118	1.44829e-11	9.6329e-11	LMANv2_80057		conserved protein of unknown function	COG0840	N, T	Cell motility, Signal transduction mechanisms	CELLULAR PROCESSES AND SIGNALING	3
232.836	1081.66	547.786	-2.1547	2.26378e-11	1.48281e-10	LMANv2_590022	NA	NA	NA	NA	NA	NA	3
156.165	730.47	363.223	-2.14878	8.00895e-08	3.84394e-07	LMANv2_380001	NA	NA	NA	NA	NA	NA	3
99.2491	476.058	268.429	-2.10898	0.000140658	0.000454108	LMANv2_730014	NA	NA	NA	NA	NA	NA	3
51.0696	244.554	130.687	-2.10258	0.000102844	0.000339921	LMANv2_460009	NA	NA	NA	NA	NA	NA	3
343.157	1521.4	802.331	-2.09187	4.69645e-12	3.24907e-11	LMANv2_470086	NA	NA	NA	NA	NA	NA	3
131.673	604.021	298.496	-2.0849	1.32812e-05	4.94744e-05	LMANv2_380007		Penicillin-binding protein, transpeptidase domain protein	COG2602	V	Defense mechanisms	CELLULAR PROCESSES AND SIGNALING	3
278.284	1221.49	613.527	-2.07167	1.08921e-09	6.29287e-09	LMANv2_170127	ribF	Riboflavin biosynthesis protein	COG0196	H	Coenzyme transport and metabolism	METABOLISM	2
11.23	72.9973	52.3908	-2.06897	0.0171473	0.0365684	LMANv2_590038	ptsH	Phosphocarrier protein HPr	COG1925	G	Carbohydrate transport and metabolism	METABOLISM	4
934.231	3938.56	1957.44	-2.04869	5.00042e-17	4.68518e-16	LMANv2_150103	NA	NA	NA	NA	NA	NA	2
1135.43	4701.3	2482.92	-2.0328	3.46375e-21	4.10131e-20	LMANv2_80102		TonB-dependent receptor plug domain protein	COG1629	P	Inorganic ion transport and metabolism	METABOLISM	3
75.2979	335.17	192.15	-2.02967	8.34195e-05	0.000280014	LMANv2_180012		conserved protein of unknown function	COG0596	R	General function prediction only	POORLY CHARACTERIZED	3
548.53	2271.72	1129.99	-2.02861	3.48535e-16	3.15586e-15	LMANv2_330001	ymdB	conserved hypothetical protein	COG2110	R	General function prediction only	POORLY CHARACTERIZED	2
138.983	598.151	314.222	-2.02263	9.49115e-08	4.51579e-07	LMANv2_210034	NA	NA	NA	NA	NA	NA	3
279.207	1162.24	598.265	-2.01912	2.88201e-13	2.14533e-12	LMANv2_150153	NA	NA	NA	NA	NA	NA	3
452.118	1865.51	969.519	-2.01387	6.54119e-18	6.42198e-17	LMANv2_60025		Calcineurin-like phosphoesterase family protein	COG0420	L	Replication, recombination and repair	INFORMATION STORAGE AND PROCESSING	3
27.4483	132.567	74.6823	-2.00692	0.00231766	0.00607241	LMANv2_80115	NA	NA	NA	NA	NA	NA	3
1563.91	6331.83	3207.81	-2.00357	4.67778e-36	9.00055e-35	LMANv2_300040	NA	NA	NA	NA	NA	NA	3

## Sheet: S5E Upregulated lvrAb and lvrB
Table S5E: Significantly upregulated genes in lvrA/B ∩ Δ lvrB strains
Base Mean Δ lvrB	Base Mean WT	Base Mean	Log2FoldChange	pvalue	padj	Gene ID	Symbol	Product	COGs	COG class ID	Class Description	COG Process	Cluster
480.174	0	289.175	9.4448	7.52086e-46	2.01335e-44	LMANv2_880003	neo	Aminoglycoside 3'-phosphotransferase	COG3231	J	Translation, ribosomal structure and biogenesis	INFORMATION STORAGE AND PROCESSING	1
126.051	0	48.3897	6.36793	2.38744e-12	1.69241e-11	LMANv2_880004	NA	NA	NA	NA	NA	NA	1
11964.3	280.222	4475.33	5.39223	4.29085e-269	3.69871e-266	LMANv2_90192	NA	NA	NA	NA	NA	NA	1
6568.06	227.333	5876.92	4.83037	2.40592e-262	1.72825e-259	LMANv2_300015	rbpA	putative RNA-binding protein RbpA	COG0724	R	General function prediction only	POORLY CHARACTERIZED	5
7385.54	284.326	6475.2	4.64579	7.16062e-90	5.14372e-88	LMANv2_190058	NA	NA	NA	NA	NA	NA	5
66838.1	2797	27312.1	4.56624	0	0	LMANv2_70054	lipL	LipL41	COG0457	R	General function prediction only	POORLY CHARACTERIZED	1
14687.9	731.15	10176.7	4.30397	1.75545e-149	5.04399e-147	LMANv2_650031	secG	Preprotein translocase, SecG subunit	COG1314	U	Intracellular trafficking, secretion, and vesicular transport	CELLULAR PROCESSES AND SIGNALING	5
67976.6	3638.97	31259.8	4.20872	5.26797e-262	3.24356e-259	LMANv2_290015	flaB	Flagellar filament 35 kDa core protein	COG1344	N	Cell motility	CELLULAR PROCESSES AND SIGNALING	1
7141.2	380.697	4152.36	4.20523	5.99306e-134	9.5667e-132	LMANv2_80104	NA	NA	NA	NA	NA	NA	1
41609.7	2411.68	18537.8	4.09284	4.90418e-220	2.64213e-217	LMANv2_300013		conserved membrane protein of unknown function	COG0477	E, G, P, R	Amino acid transport and metabolism, Carbohydrate transport and metabolism, Inorganic ion transport and metabolism, General function prediction only	METABOLISM	1
7033.06	423.56	6238.15	4.03248	1.36095e-132	2.02265e-130	LMANv2_510009	lipL	Cytoplasmic membrane lipoprotein LipL31	COG1196	D	Cell cycle control, cell division, chromosome partitioning	CELLULAR PROCESSES AND SIGNALING	5
21490.4	1294.64	11241.7	4.02243	9.68187e-106	9.07149e-104	LMANv2_720006	NA	NA	NA	NA	NA	NA	1
6641.2	336.364	4590.9	4.02015	2.87146e-15	2.45555e-14	LMANv2_330021	NA	NA	NA	NA	NA	NA	5
51951.1	3197.11	34906.5	4.01114	2.37669e-305	3.41452e-302	LMANv2_90198	ahcY	Adenosylhomocysteinase	COG0499	H	Coenzyme transport and metabolism	METABOLISM	5
8744.64	546.568	8853.44	3.97433	1.60167e-110	1.64362e-108	LMANv2_260002	secE	Protein translocase subunit SecE	COG0690	U	Intracellular trafficking, secretion, and vesicular transport	CELLULAR PROCESSES AND SIGNALING	5
57699.6	3678.91	34751.1	3.95054	3.14507e-155	1.1296e-152	LMANv2_240172	tufB	protein chain elongation factor EF-Tu, possible GTP-binding factor (duplicate of tufA)	COG0050	J	Translation, ribosomal structure and biogenesis	INFORMATION STORAGE AND PROCESSING	1
128090	8192.31	56851.4	3.94786	7.55231e-168	2.95913e-165	LMANv2_290016	flaB	Flagellar filament 35 kDa core protein	COG1344	N	Cell motility	CELLULAR PROCESSES AND SIGNALING	1
56687.6	3630.42	30179.8	3.92677	7.85156e-85	5.12731e-83	LMANv2_100108	NA	NA	NA	NA	NA	NA	1
20146	1317.91	13227.2	3.91127	1.58734e-148	4.02439e-146	LMANv2_80107	NA	NA	NA	NA	NA	NA	5
8237.27	573.638	4658.91	3.82742	5.9495e-177	2.56423e-174	LMANv2_290079	clpP	ATP-dependent Clp protease proteolytic subunit 2	COG0740	O, U	Posttranslational modification, protein turnover, chaperones, Intracellular trafficking, secretion, and vesicular transport	CELLULAR PROCESSES AND SIGNALING	1
22257.5	1546.18	11308.3	3.82498	1.57097e-133	2.41817e-131	LMANv2_590023	flaB	Flagellar filament 35 kDa core protein	COG1344	N	Cell motility	CELLULAR PROCESSES AND SIGNALING	1
8780.57	620.757	4477.6	3.80449	9.77928e-139	1.91585e-136	LMANv2_230008		conserved protein of unknown function	COG0419	L	Replication, recombination and repair	INFORMATION STORAGE AND PROCESSING	1
6246.24	441.766	4105.09	3.79855	7.81217e-125	1.0522e-122	LMANv2_650013	ssb	Single-stranded DNA-binding protein	COG0629	L	Replication, recombination and repair	INFORMATION STORAGE AND PROCESSING	5
4034.2	286.594	2767.47	3.76653	6.30018e-53	2.12139e-51	LMANv2_240109	NA	NA	NA	NA	NA	NA	5
42312.4	2785.53	21036.9	3.72131	5.79623e-16	5.16152e-15	LMANv2_310024	NA	NA	NA	NA	NA	NA	1
7163.89	539.812	4171.08	3.70765	1.18283e-135	2.12416e-133	LMANv2_270010	NA	NA	NA	NA	NA	NA	1
7305.94	561.588	3891.4	3.65391	9.25524e-54	3.19121e-52	LMANv2_80110	NA	NA	NA	NA	NA	NA	1
9925.21	791.594	5027.97	3.62947	1.21784e-146	2.76257e-144	LMANv2_500019	glnA	glutamine synthetase	COG0174	E	Amino acid transport and metabolism	METABOLISM	1
9578.36	776.469	4805.47	3.60928	6.37682e-149	1.71776e-146	LMANv2_50002	NA	NA	NA	NA	NA	NA	1
1530.3	113.247	717.833	3.60552	1.41931e-18	1.45303e-17	LMANv2_370089		Ribonuclease P protein component-like protein	COG0594	J	Translation, ribosomal structure and biogenesis	INFORMATION STORAGE AND PROCESSING	1
25438.6	2062.28	14079.3	3.58295	1.63342e-57	5.96614e-56	LMANv2_490005	NA	NA	NA	NA	NA	NA	1
5691.2	463.744	2679.31	3.57938	3.36022e-61	1.29309e-59	LMANv2_370002		conserved protein of unknown function	COG0443	O	Posttranslational modification, protein turnover, chaperones	CELLULAR PROCESSES AND SIGNALING	1
7558.34	627.475	3949.01	3.56774	4.91066e-95	3.84817e-93	LMANv2_480023		Caa(3)-type oxidase, subunit IV	COG3125	C	Energy production and conversion	METABOLISM	1
1418.8	115.047	754.215	3.56643	9.36261e-42	2.18124e-40	LMANv2_810009	atpE	ATP synthase F0, C subunit	COG0636	C	Energy production and conversion	METABOLISM	1
41278.3	3438.72	32697.6	3.54859	1.00345e-64	4.36857e-63	LMANv2_240169	rplD	50S ribosomal protein L4	COG0088	J	Translation, ribosomal structure and biogenesis	INFORMATION STORAGE AND PROCESSING	5
5107.16	418.125	3026.14	3.54595	1.07192e-38	2.29851e-37	LMANv2_810008	atpF	ATP synthase subunit b	COG0711	C	Energy production and conversion	METABOLISM	1
2440.17	215.811	1562.95	3.47381	2.18908e-83	1.32886e-81	LMANv2_480002		Anti-sigma factor antagonist	COG1366	T	Signal transduction mechanisms	CELLULAR PROCESSES AND SIGNALING	5
16479.3	1463.19	8641.79	3.47362	1.33486e-107	1.30756e-105	LMANv2_450005		conserved exported protein of unknown function	COG0419	L	Replication, recombination and repair	INFORMATION STORAGE AND PROCESSING	1
9482.78	849.576	4882.7	3.46065	2.78018e-102	2.34953e-100	LMANv2_480001		conserved exported protein of unknown function	COG0419, 1652	L, S	Replication, recombination and repair, Function unknown	INFORMATION STORAGE AND PROCESSING, POORLY CHARACTERIZED	1
35251.2	3185.4	24927.4	3.45404	1.54422e-150	4.75399e-148	LMANv2_260008	rpoB	DNA-directed RNA polymerase subunit beta	COG0085	K	Transcription	INFORMATION STORAGE AND PROCESSING	5
5721.99	514.733	4002.34	3.4501	1.29818e-83	7.99309e-82	LMANv2_460029	NA	NA	NA	NA	NA	NA	5
6666.36	606.275	5027.83	3.44302	6.88364e-132	9.88949e-130	LMANv2_660082		RmlD substrate binding domain protein	COG1091	M	Cell wall/membrane/envelope biogenesis	CELLULAR PROCESSES AND SIGNALING	5
4613.72	425.31	3026.27	3.40798	9.81473e-65	4.31648e-63	LMANv2_260007	rplL	50S ribosomal subunit protein L7/L12	COG0222	J	Translation, ribosomal structure and biogenesis	INFORMATION STORAGE AND PROCESSING	5
2570.39	240.944	2104.4	3.37991	5.66152e-52	1.83467e-50	LMANv2_430020	exbD	ExbD-related biopolymer transport protein	COG0848	U	Intracellular trafficking, secretion, and vesicular transport	CELLULAR PROCESSES AND SIGNALING	5
7499.87	711.625	4737.85	3.36778	8.54982e-67	3.87892e-65	LMANv2_540007	NA	NA	NA	NA	NA	NA	1
2762.63	258.095	1899.67	3.36705	1.25067e-40	2.82218e-39	LMANv2_240002	NA	NA	NA	NA	NA	NA	5
2778.95	261.122	1768.11	3.36553	3.55439e-41	8.14862e-40	LMANv2_490053	NA	NA	NA	NA	NA	NA	1
21119.9	2034.77	12016.6	3.34953	7.56287e-78	4.40486e-76	LMANv2_810006	atpA	F1 sector of membrane-bound ATP synthase, alpha subunit	COG0056	C	Energy production and conversion	METABOLISM	1
4496.47	441.336	2503.17	3.31334	4.68732e-61	1.78782e-59	LMANv2_90149		Antagonist of anti-sigma factor	COG1366	T	Signal transduction mechanisms	CELLULAR PROCESSES AND SIGNALING	1
10322.7	1026.83	5434.95	3.31114	5.1118e-102	4.23689e-100	LMANv2_410005	flgE	Flagellar hook protein FlgE	COG1749	N	Cell motility	CELLULAR PROCESSES AND SIGNALING	1
3159.55	313.957	2496.4	3.29134	8.93439e-47	2.46841e-45	LMANv2_110020	tsf	Elongation factor Ts	COG0264	J	Translation, ribosomal structure and biogenesis	INFORMATION STORAGE AND PROCESSING	5
2336.42	236.395	1736.37	3.26507	1.09008e-45	2.86478e-44	LMANv2_240168	rplW	50S ribosomal protein L23	COG0089	J	Translation, ribosomal structure and biogenesis	INFORMATION STORAGE AND PROCESSING	5
4502.25	460.183	3058.7	3.26472	6.52586e-74	3.53072e-72	LMANv2_280068		Succinate dehydrogenase/fumarate reductase iron-sulfur subunit	COG0479	C	Energy production and conversion	METABOLISM	5
9253.27	969	5612.01	3.24302	3.31964e-147	7.9487e-145	LMANv2_240143	rplQ	50S ribosomal protein L17	COG0203	J	Translation, ribosomal structure and biogenesis	INFORMATION STORAGE AND PROCESSING	1
2691.55	276.21	2327.75	3.2423	2.78631e-51	8.89556e-50	LMANv2_190064	NA	NA	NA	NA	NA	NA	5
15195.1	1587	9128.94	3.23013	4.44215e-63	1.78931e-61	LMANv2_420016	NA	NA	NA	NA	NA	NA	1
16999.1	1799.52	9078.63	3.21285	2.22791e-66	1.00024e-64	LMANv2_90052		S-adenosylmethionine decarboxylase	COG1586	E	Amino acid transport and metabolism	METABOLISM	1
4880.6	521.183	3795.33	3.20601	1.62485e-80	9.59329e-79	LMANv2_240158	rplX	50S ribosomal subunit protein L24	COG0198	J	Translation, ribosomal structure and biogenesis	INFORMATION STORAGE AND PROCESSING	5
15194.9	1637.4	10598.6	3.19846	1.16303e-113	1.31912e-111	LMANv2_80108		Polysulfide reductase NrfD	COG5557	C	Energy production and conversion	METABOLISM	5
3822.58	411.988	3034.87	3.194	7.05158e-92	5.24005e-90	LMANv2_240156	rpsH	30S ribosomal subunit protein S8	COG0096	J	Translation, ribosomal structure and biogenesis	INFORMATION STORAGE AND PROCESSING	5
7242.02	784.346	3945.57	3.19194	4.20741e-114	4.90107e-112	LMANv2_660077		C-methyltransferase C-terminal domain protein	COG0500	Q, R	Secondary metabolites biosynthesis, transport and catabolism, General function prediction only	METABOLISM, POORLY CHARACTERIZED	1
9621.51	1049.31	5741.54	3.18359	1.4007e-121	1.72486e-119	LMANv2_90053	speH	S-adenosylmethionine decarboxylase proenzyme	COG1586	E	Amino acid transport and metabolism	METABOLISM	1
3475.89	375.417	2170.86	3.17777	1.87601e-52	6.21969e-51	LMANv2_260011	rpsL	30S ribosomal protein S12	COG0048	J	Translation, ribosomal structure and biogenesis	INFORMATION STORAGE AND PROCESSING	1
5515.94	600.027	3590.47	3.17745	4.38519e-81	2.62503e-79	LMANv2_660083		Methyltransferase domain protein	COG0500	Q, R	Secondary metabolites biosynthesis, transport and catabolism, General function prediction	METABOLISM, POORLY CHARACTERIZED	5
7557.27	829.503	5087.27	3.17624	2.65524e-135	4.57763e-133	LMANv2_170069		conserved exported protein of unknown function	COG1196	D	Cell cycle control, cell division, chromosome partitioning	CELLULAR PROCESSES AND SIGNALING	5
36441.7	4062.31	26006.6	3.15392	9.96056e-136	1.86652e-133	LMANv2_70069		conserved protein of unknown function	COG2202, 2771	T, K	Signal transduction mechanisms, Transcription	CELLULAR PROCESSES AND SIGNALING, INFORMATION STORAGE AND PROCESSING	5
2320.85	254.832	1339.24	3.15113	8.58665e-46	2.28447e-44	LMANv2_60146	etfB	Electron transfer flavoprotein subunit beta	COG2086	C	Energy production and conversion	METABOLISM	1
2249.18	251.139	1296.97	3.13357	5.01246e-47	1.39379e-45	LMANv2_280087		RNA-binding protein	COG0724	R	General function prediction only	POORLY CHARACTERIZED	1
1426.23	159.634	1207.27	3.12479	7.24897e-43	1.73573e-41	LMANv2_240165	rpsS	30S ribosomal subunit protein S19	COG0185	J	Translation, ribosomal structure and biogenesis	INFORMATION STORAGE AND PROCESSING	5
1634.16	183.104	1178.09	3.1168	2.41786e-44	6.16627e-43	LMANv2_810003	atpC	ATP synthase epsilon chain	COG0355	C	Energy production and conversion	METABOLISM	5
2702.01	304.237	2269.33	3.11611	1.9441e-40	4.34148e-39	LMANv2_240034		NADH-ubiquinone/plastoquinone oxidoreductase chain 6	COG0839	C	Energy production and conversion	METABOLISM	5
2487.09	282.455	1346.71	3.10724	1.27257e-49	3.91769e-48	LMANv2_150021		Cyclic nucleotide binding protein	COG0664	T	Signal transduction mechanisms	CELLULAR PROCESSES AND SIGNALING	1
28926.8	3315.46	17386.2	3.10388	1.17375e-74	6.56993e-73	LMANv2_450023		conserved protein of unknown function	COG0840	N,T	Cell motility	CELLULAR PROCESSES AND SIGNALING	1
463.375	50.1753	311.298	3.10227	1.88215e-15	1.63221e-14	LMANv2_260004	rplK	50S ribosomal protein L11	COG0080	J	Translation, ribosomal structure and biogenesis	INFORMATION STORAGE AND PROCESSING	5
12913.5	1488.21	8475.92	3.10209	5.55651e-100	4.51859e-98	LMANv2_500078		conserved protein of unknown function	COG3074,COG4530, 1196	S, D	Function unknown, Cell cycle control, cell division, chromosome partitioning	POORLY CHARACTERIZED, CELLULAR PROCESSES AND SIGNALING	5
6615.9	754.017	3544.77	3.09939	2.81959e-44	7.14849e-43	LMANv2_670041	NA	NA	NA	NA	NA	NA	1
4545.32	521.12	3303.75	3.09861	2.53633e-52	8.34472e-51	LMANv2_440022	NA	NA	NA	NA	NA	NA	5
18936.7	2194.1	18742.9	3.09602	1.19489e-113	1.32051e-111	LMANv2_500064		30S ribosomal protein S1	COG0539	J	Translation, ribosomal structure and biogenesis	INFORMATION STORAGE AND PROCESSING	5
2412.14	276.163	1823.37	3.09241	2.77948e-53	9.50757e-52	LMANv2_80027		putative lipoprotein	COG0457	R	General function prediction only	POORLY CHARACTERIZED	5
15105.7	1736.74	8174.34	3.09167	2.66107e-55	9.40101e-54	LMANv2_650035	gapA	glyceraldehyde-3-phosphate dehydrogenase A	COG0057	G	Carbohydrate transport and metabolism	METABOLISM	1
27491.5	3207.97	14617.8	3.08671	1.24835e-121	1.58247e-119	LMANv2_100089		conserved membrane protein of unknown function	COG3748	S	Function unknown	POORLY CHARACTERIZED	1
8874.09	1032.2	6685.22	3.08594	1.86255e-89	1.29478e-87	LMANv2_110019	rpsB	30S ribosomal subunit protein S2	COG0052	J	Translation, ribosomal structure and biogenesis	INFORMATION STORAGE AND PROCESSING	5
11984.8	1406.78	9111.27	3.0743	1.51833e-94	1.16857e-92	LMANv2_240155	rplF	50S ribosomal subunit protein L6	COG0097	J	Translation, ribosomal structure and biogenesis	INFORMATION STORAGE AND PROCESSING	5
5896.46	693.774	4073.21	3.06084	4.51835e-56	1.62284e-54	LMANv2_590051	rplS	50S ribosomal subunit protein L19	COG0335	J	Translation, ribosomal structure and biogenesis	INFORMATION STORAGE AND PROCESSING	5
5669.4	666.871	4492.95	3.05964	6.39456e-55	2.24069e-53	LMANv2_240151	rplO	50S ribosomal protein L15	COG0200	J	Translation, ribosomal structure and biogenesis	INFORMATION STORAGE AND PROCESSING	5
4541.88	540.124	2757.76	3.05762	3.09375e-91	2.26001e-89	LMANv2_80016		Outer membrane efflux protein	COG1538	M, U	Cell wall/membrane/envelope biogenesis, Intracellular trafficking, secretion, and vesicular transport	CELLULAR PROCESSES AND SIGNALING	1
67374.9	8049.46	64120.7	3.04768	1.7297e-84	1.11269e-82	LMANv2_240163	rpsC	30S ribosomal subunit protein S3	COG0092	J	Translation, ribosomal structure and biogenesis	INFORMATION STORAGE AND PROCESSING	5
5495.28	661.063	3483.42	3.03905	1.24396e-88	8.51024e-87	LMANv2_370023	cyoC	Cytochrome/quinol oxidase subunit 3	COG1845	C	Energy production and conversion	METABOLISM	1
2921.81	351.867	2071.21	3.03611	6.55355e-74	3.53072e-72	LMANv2_90032	mtnD	Acireductone dioxygenase	COG1791	S	Function unknown	POORLY CHARACTERIZED	5
3116.28	376.898	2108.89	3.03007	7.40504e-71	3.75479e-69	LMANv2_240171	rpsJ	30S ribosomal protein S10	COG0051	J	Translation, ribosomal structure and biogenesis	INFORMATION STORAGE AND PROCESSING	5
175848	19341.8	125612	3.02416	2.01691e-11	1.32513e-10	LMANv2_misc_RNA_3	NA	NA	NA	NA	NA	NA	5
972.409	111.873	546.719	3.02378	2.97764e-18	2.96388e-17	LMANv2_280091	tatA	Sec-independent protein translocase protein TatA	COG1826	U	Intracellular trafficking, secretion, and vesicular transport	CELLULAR PROCESSES AND SIGNALING	1
5609.77	679.55	3437.7	3.02329	1.59779e-67	7.4048e-66	LMANv2_660091		conserved protein of unknown function	COG0451	G, M	Carbohydrate transport and metabolism, Cell wall/membrane/envelope biogenesis	METABOLISM	1
29781.4	3643.62	23791.5	3.01853	3.94253e-119	4.72008e-117	LMANv2_260009	rpoC	RNA polymerase, beta prime subunit	COG0086	K	Transcription	INFORMATION STORAGE AND PROCESSING	5
1371.12	169.06	1459.2	2.98793	5.9463e-42	1.40816e-40	LMANv2_90199	fdxA	Ferredoxin-1	COG1146	C	Energy production and conversion	METABOLISM	5
28310.2	3546.72	17295.7	2.98628	2.81558e-135	4.66737e-133	LMANv2_90064		Aconitate hydratase	COG1048	C	Energy production and conversion	METABOLISM	1
78599.1	9847.68	45156.9	2.98566	4.59415e-124	6.00024e-122	LMANv2_370025	coxB	Cytochrome c oxidase subunit 2	COG1622,COG2010	C	Energy production and conversion	METABOLISM	1
7028.18	882.836	6354.08	2.9694	4.43476e-63	1.78931e-61	LMANv2_240170	rplC	50S ribosomal subunit protein L3	COG0087	J	Translation, ribosomal structure and biogenesis	INFORMATION STORAGE AND PROCESSING	5
6159.36	783.868	4054.38	2.95201	5.70986e-65	2.53706e-63	LMANv2_810004	atpD	membrane-bound ATP synthase , F1 sector, beta-subunit	COG0055	C	Energy production and conversion	METABOLISM	1
871.141	108.007	605.613	2.93734	8.45955e-20	9.2694e-19	LMANv2_650012	rpsF	30S ribosomal protein S6	COG0360	J	Translation, ribosomal structure and biogenesis	INFORMATION STORAGE AND PROCESSING	1
1406.32	177.97	1003.73	2.93421	2.56258e-26	3.79544e-25	LMANv2_170016		Anti-sigma factor antagonist	COG1366	T	Signal transduction mechanisms	CELLULAR PROCESSES AND SIGNALING	5
3684.29	476.435	2660.11	2.92159	1.82035e-47	5.12791e-46	LMANv2_240159	rplN	50S ribosomal subunit protein L14	COG0093	J	Translation, ribosomal structure and biogenesis	INFORMATION STORAGE AND PROCESSING	5
2202.26	286.211	1380.48	2.91542	1.86907e-43	4.57709e-42	LMANv2_280070	NA	NA	NA	NA	NA	NA	1
7725.29	996.006	5818	2.91442	6.66016e-34	1.21119e-32	LMANv2_260020	rpsI	30S ribosomal subunit protein S9	COG0103	J	Translation, ribosomal structure and biogenesis	INFORMATION STORAGE AND PROCESSING	5
471.912	56.0296	262.846	2.91307	1.96934e-10	1.20738e-09	LMANv2_240058	NA	NA	NA	NA	NA	NA	1
51030.7	6741.02	37180.4	2.91139	6.55698e-144	1.34574e-141	LMANv2_80105	NA	NA	NA	NA	NA	NA	5
11167.7	1475.32	7072.76	2.90511	9.97617e-93	7.54339e-91	LMANv2_240144	rpoA	DNA-directed RNA polymerase subunit alpha	COG0202	K	Transcription	INFORMATION STORAGE AND PROCESSING	5
990.753	122.25	567.899	2.90297	1.53519e-13	1.16491e-12	LMANv2_460028	hfq	RNA-binding protein Hfq	COG1923	R	General function prediction only	POORLY CHARACTERIZED	1
6611.92	877.616	5779.61	2.89234	1.25221e-58	4.6526e-57	LMANv2_240167	rplB	50S ribosomal subunit protein L2	COG0090	J	Translation, ribosomal structure and biogenesis	INFORMATION STORAGE AND PROCESSING	5
16583.8	2238.28		2.87627	1.74733e-95	1.39463e-93	LMANv2_660058		Formyl transferase domain protein	COG0223	J	Translation, ribosomal structure and biogenesis	INFORMATION STORAGE AND PROCESSING	1
805.026	105.392	570.85	2.87422	6.8837e-25	9.66409e-24	LMANv2_400003		conserved protein of unknown function	COG5573	R	General function prediction only	POORLY CHARACTERIZED	1
2057.2	277.146	2337.77	2.87314	3.38339e-56	1.22541e-54	LMANv2_260003	nusG	Transcription termination/antitermination protein NusG	COG0250	K	Transcription	INFORMATION STORAGE AND PROCESSING	4
1935.48	259.138	1534.27	2.86624	1.84497e-35	3.4573e-34	LMANv2_240161	rpmC	50S ribosomal protein L29	COG0255	J	Translation, ribosomal structure and biogenesis	INFORMATION STORAGE AND PROCESSING	5
1508.3	201.692	904.059	2.86514	1.57977e-35	2.97328e-34	LMANv2_460036		CBS domain protein	COG0517	R	General function prediction only	POORLY CHARACTERIZED	1
1297.08	175.102	1185.25	2.86315	4.6243e-38	9.67511e-37	LMANv2_490037	rpmB	50S ribosomal protein L28	COG0227	J	Translation, ribosomal structure and biogenesis	INFORMATION STORAGE AND PROCESSING	5
68183.7	9448.07	53916.2	2.83385	1.34676e-68	6.59605e-67	LMANv2_80109		4Fe-4S dicluster domain protein	COG0243,COG0437	C	Energy production and conversion	METABOLISM	5
1112	147.949	997.329	2.83326	5.4053e-18	5.34332e-17	LMANv2_240147	rpsM	30S ribosomal subunit protein S13	COG0099	J	Translation, ribosomal structure and biogenesis	INFORMATION STORAGE AND PROCESSING	5
2684.21	375.241	1650.56	2.81906	2.23658e-51	7.19379e-50	LMANv2_120011		Response regulator receiver domain protein	COG2204,COG0745	T, K	Signal transduction mechanisms, Transcription	CELLULAR PROCESSES AND SIGNALING, INFORMATION STORAGE AND PROCESSING	1
12142	1734.94	8610.01	2.7881	1.13525e-64	4.89291e-63	LMANv2_280069	sdhA	Succinate dehydrogenase flavoprotein subunit	COG1053	C	Energy production and conversion	METABOLISM	5
3906.38	562.836	3425.55	2.77989	2.13691e-64	9.1189e-63	LMANv2_80069	nlpD	M23 family metalloendopeptidase	COG0739	M	Cell wall/membrane/envelope biogenesis	CELLULAR PROCESSES AND SIGNALING	5
5900.13	849.912	4712.59	2.77731	7.9217e-58	2.91816e-56	LMANv2_660059		Polysaccharide deacetylase	COG0726	G	Carbohydrate transport and metabolism	METABOLISM	5
1763.49	252.372	1076.32	2.77324	2.5826e-36	5.03665e-35	LMANv2_350018		Anti-sigma factor antagonist	COG1366	T	Signal transduction mechanisms	CELLULAR PROCESSES AND SIGNALING	1
1327.1	186.022	900.453	2.77124	1.68718e-18	1.71503e-17	LMANv2_60055	NA	NA	NA	NA	NA	NA	5
100.028	9.29417	58.9645	2.7705	0.000603461	0.00176627	LMANv2_880001	NA	NA	NA	NA	NA	NA	1
13706.1	1993.64	12207	2.77025	2.99593e-109	3.00289e-107	LMANv2_280094		CAP family transcription factor	COG0664,0491	T, R	Signal transduction mechanisms,General function prediction	CELLULAR PROCESSES AND SIGNALING, POORLY CHARACTERIZED	5
2976.41	430.28	1733.05	2.76796	1.16346e-45	3.03909e-44	LMANv2_60133	NA	NA	NA	NA	NA	NA	1
4668.15	670.276	2960.41	2.76719	2.33551e-33	4.19419e-32	LMANv2_430013		Glutathione peroxidase	COG0526	C, O	Energy production and conversion, Posttranslational modification, protein turnover, chaperones	METABOLISM, CELLULAR PROCESSES AND SIGNALING	1
818.738	107.525	314.716	2.76551	1.64045e-08	8.52874e-08	LMANv2_290097	NA	NA	NA	NA	NA	NA	1
1117.82	160.787	883.974	2.75638	1.84114e-27	2.8442e-26	LMANv2_160026	NA	NA	NA	NA	NA	NA	5
7671.93	1114.1	4756.57	2.75608	5.20042e-43	1.25217e-41	LMANv2_120052	NA	NA	NA	NA	NA	NA	1
676.362	93.7181	401.899	2.75423	5.07531e-13	3.73286e-12	LMANv2_170101	NA	NA	NA	NA	NA	NA	1
4783.69	700.053	3443.43	2.75048	2.96963e-50	9.27473e-49	LMANv2_290080		conserved exported protein of unknown function	COG2919	D	Cell cycle control, cell division, chromosome partitioning	CELLULAR PROCESSES AND SIGNALING	5
5017.58	739.197	3046.83	2.73689	3.82005e-41	8.66547e-40	LMANv2_260045	NA	NA	NA	NA	NA	NA	1
3467.78	513.886	2937.85	2.73264	1.66374e-45	4.31972e-44	LMANv2_90041		conserved protein of unknown function	COG1708	R	General function prediction only	POORLY CHARACTERIZED	5
6222.78	932.974	4423.85	2.72638	2.91641e-87	1.93381e-85	LMANv2_260012	rpsG	30S ribosomal subunit protein S7	COG0049	J	Translation, ribosomal structure and biogenesis	INFORMATION STORAGE AND PROCESSING	5
8244.85	1234.28	6172.74	2.72525	7.33034e-68	3.47184e-66	LMANv2_210035	bipA	GTP-binding protein	COG1217	T	Signal transduction mechanisms	CELLULAR PROCESSES AND SIGNALING	1
1072.98	159.118	1037.52	2.7199	8.88884e-30	1.48492e-28	LMANv2_240074		Anti-sigma factor antagonist	COG1366	T	Signal transduction mechanisms	CELLULAR PROCESSES AND SIGNALING	1
2906.8	435.928	1894.99	2.71662	7.19202e-55	2.49981e-53	LMANv2_500079	rplT	50S ribosomal subunit protein L20	COG0292	J	Translation, ribosomal structure and biogenesis	INFORMATION STORAGE AND PROCESSING	1
42627.5	6444.3	31816.4	2.70907	1.48929e-61	5.83531e-60	LMANv2_60021	NA	NA	NA	NA	NA	NA	5
8633.76	1294.52	10430.8	2.70519	2.55896e-32	4.55749e-31	LMANv2_90153	ole	Fatty-acid desaturase	COG1398	I	Lipid transport and metabolism	METABOLISM	4
263.028	37.6081	201.391	2.68343	1.37153e-10	8.52998e-10	LMANv2_190070	chpA	toxin of the ChpA-ChpR toxin-antitoxin system, endoribonuclease	COG2337	T	Signal transduction mechanisms	CELLULAR PROCESSES AND SIGNALING	5
7744.17	1191.89	4617.78	2.67931	9.47859e-50	2.93904e-48	LMANv2_60145	etfA	Electron transfer flavoprotein subunit alpha	COG2025	C	Energy production and conversion	METABOLISM	1
5419.74	831.518	3455.32	2.66953	1.70959e-30	2.90091e-29	LMANv2_440011	NA	NA	NA	NA	NA	NA	1
3780.9	588.147	2964.18	2.66933	3.93465e-69	1.94924e-67	LMANv2_490058	mdh	Malate dehydrogenase	COG0039	C	Energy production and conversion	METABOLISM	5
1713.3	264.628	1080.9	2.66455	8.83628e-37	1.73901e-35	LMANv2_720014		Transglutaminase-like protein	COG2912	S	Function unknown	POORLY CHARACTERIZED	1
14450.2	2264.66	9651.79	2.6609	1.47851e-74	8.16972e-73	LMANv2_330123		ABC transporter permease protein	COG1277	R	General function prediction only	POORLY CHARACTERIZED	5
5061.64	773.812	5204.7	2.65934	1.44889e-21	1.74922e-20	LMANv2_110021	pyrH	uridylate kinase	COG0528	F	Nucleotide transport and metabolism	METABOLISM	5
4807.66	759.434	4765.98	2.64223	1.94321e-48	5.73647e-47	LMANv2_240157	rplE	50S ribosomal subunit protein L5	COG0094	J	Translation, ribosomal structure and biogenesis	INFORMATION STORAGE AND PROCESSING	5
1666.42	262.391	1270.93	2.63982	3.32041e-32	5.86515e-31	LMANv2_260019	rplM	50S ribosomal subunit protein L13	COG0102	J	Translation, ribosomal structure and biogenesis	INFORMATION STORAGE AND PROCESSING	5
198.037	27.3909	158.056	2.63866	8.70794e-07	3.74937e-06	LMANv2_320092	NA	NA	NA	NA	NA	NA	5
905.028	142.48	622.615	2.62344	2.17641e-23	2.85117e-22	LMANv2_340031	NA	NA	NA	NA	NA	NA	5
2293.37	367.083	2181.54	2.62173	2.91711e-43	7.10324e-42	LMANv2_240154	rplR	50S ribosomal subunit protein L18	COG0256	J	Translation, ribosomal structure and biogenesis	INFORMATION STORAGE AND PROCESSING	5
7223.55	1187.31	7678.67	2.59722	3.76257e-112	3.95529e-110	LMANv2_490059		Thioredoxin-like domain protein	COG1651	O	Posttranslational modification, protein turnover, chaperones	CELLULAR PROCESSES AND SIGNALING	4
3463.68	568.185	2116.69	2.57322	4.02593e-25	5.70781e-24	LMANv2_370115	NA	NA	NA	NA	NA	NA	1
6101.86	1023.92	8251.95	2.55934	4.64663e-52	1.5172e-50	LMANv2_290074		Redoxin domain protein	COG0526	C, O	Energy production and conversion, Posttranslational modification, protein turnover, chaperones	METABOLISM, CELLULAR PROCESSES AND SIGNALING	4
10358.4	1766.87	7792.68	2.54424	1.84716e-105	1.6586e-103	LMANv2_70045		Glycosyltransferase	COG1215	M	Cell wall/membrane/envelope biogenesis	CELLULAR PROCESSES AND SIGNALING	5
857.219	142.958	834.551	2.54328	7.57807e-22	9.27883e-21	LMANv2_240164	rplV	50S ribosomal subunit protein L22	COG0091	J	Translation, ribosomal structure and biogenesis	INFORMATION STORAGE AND PROCESSING	5
12637.8	2132.6	12348.7	2.54275	4.31809e-37	8.69671e-36	LMANv2_240145	rpsD	30S ribosomal subunit protein S4	COG0522	J	Translation, ribosomal structure and biogenesis	INFORMATION STORAGE AND PROCESSING	5
2565.89	427.682	1715.29	2.53645	1.70301e-19	1.82133e-18	LMANv2_620004	NA	NA	NA	NA	NA	NA	5
695.602	114.806	492.725	2.52535	6.44404e-14	5.06821e-13	LMANv2_130025	NA	NA	NA	NA	NA	NA	5
5746.79	992.633	8194.22	2.5186	1.00981e-55	3.59694e-54	LMANv2_370019		Transcriptional regulator (CarD family)	COG1329	K	Transcription	INFORMATION STORAGE AND PROCESSING	4
2813.49	484.342	2632.83	2.51858	1.36065e-43	3.37035e-42	LMANv2_170022	sufC	component of SufBCD complex, ATP-binding component of ABC superfamily	COG0396	O	Posttranslational modification, protein turnover, chaperones	CELLULAR PROCESSES AND SIGNALING	5
22401.2	3868.51	15914.9	2.51551	1.17923e-46	3.23724e-45	LMANv2_370017	pck	phosphoenolpyruvate carboxykinase	COG1866	C	Energy production and conversion	METABOLISM	5
4704.57	826.768	5259.38	2.49145	2.49912e-47	6.99428e-46	LMANv2_90102	metF	5,10-methylenetetrahydrofolate reductase	COG0685	E	Amino acid transport and metabolism	METABOLISM	4
1065.69	184.743	790.154	2.471	1.01581e-14	8.43573e-14	LMANv2_110018	NA	NA	NA	NA	NA	NA	5
4169.63	740.138	3437.57	2.46702	1.10118e-31	1.90606e-30	LMANv2_490052		Platelet-activating factor acetylhydrolase	COG2755	E	Amino acid transport and metabolism	METABOLISM	5
203.065	29.513	126.033	2.46331	0.000160393	0.000512829	LMANv2_300061	NA	NA	NA	NA	NA	NA	1
2404.67	431.513	2321.94	2.45759	2.96759e-32	5.2635e-31	LMANv2_240146	rpsK	30S ribosomal subunit protein S11	COG0100	J	Translation, ribosomal structure and biogenesis	INFORMATION STORAGE AND PROCESSING	5
2613.65	461.437	2136.33	2.45164	2.18148e-17	2.08474e-16	LMANv2_220052	NA	NA	NA	NA	NA	NA	1
1318.97	239.338	1145.45	2.43987	7.62817e-33	1.36421e-31	LMANv2_240003		3-hydroxybutyryl-CoA dehydratase	COG1024	I	Lipid transport and metabolism	METABOLISM	5
272.135	39.1177	169.009	2.43431	0.000468605	0.00139964	LMANv2_80087	rpmE	50S ribosomal subunit protein L31	COG0254	J	Translation, ribosomal structure and biogenesis	INFORMATION STORAGE AND PROCESSING	5
344.648	60.1491	265.26	2.43305	8.38855e-10	4.88577e-09	LMANv2_500080	rpmI	50S ribosomal subunit protein L35	COG0291	J	Translation, ribosomal structure and biogenesis	INFORMATION STORAGE AND PROCESSING	5
752.665	133.323	533.337	2.4287	1.5637e-12	1.11767e-11	LMANv2_590005		conserved protein of unknown function	COG0419	L	Replication, recombination and repair	INFORMATION STORAGE AND PROCESSING	5
978.479	176.671	691.245	2.42717	8.91053e-20	9.69808e-19	LMANv2_50010		Alpha/beta hydrolase family protein	COG0596	R	General function prediction only	POORLY CHARACTERIZED	5
16037.3	2932.65	11586.8	2.4243	4.32088e-29	7.10801e-28	LMANv2_260046	NA	NA	NA	NA	NA	NA	5
1929.15	360.291	2803.05	2.40533	1.09093e-35	2.0805e-34	LMANv2_280004	NA	NA	NA	NA	NA	NA	4
2936.33	551.14	2074.33	2.39356	2.09924e-37	4.32906e-36	LMANv2_220043	inhA	Isonitrile hydratase	COG0693	R	General function prediction only	POORLY CHARACTERIZED	5
5926.51	1121.12	4450.08	2.39005	4.17029e-64	1.76215e-62	LMANv2_660023	capD	UDP-glucose 4-epimerase	COG1086	G	Carbohydrate transport and metabolism	METABOLISM	5
10973.6	2074.51	7792.35	2.38645	1.38835e-43	3.41931e-42	LMANv2_60043	fusA	Elongation factor G	COG0480	J	Translation, ribosomal structure and biogenesis	INFORMATION STORAGE AND PROCESSING	5
15585	2959.17	24798.4	2.38577	3.21798e-63	1.32091e-61	LMANv2_320025	pnp	polynucleotide phosphorylase/polyadenylase	COG1185	J	Translation, ribosomal structure and biogenesis	INFORMATION STORAGE AND PROCESSING	4
2857.91	534.057	2047.3	2.38495	1.54111e-21	1.85019e-20	LMANv2_230023		conserved protein of unknown function	COG0457	R	General function prediction only	POORLY CHARACTERIZED	5
656.924	120.772	563.721	2.38288	6.28664e-14	4.95346e-13	LMANv2_190006	NA	NA	NA	NA	NA	NA	5
855.649	158.695	567.985	2.3739	2.82712e-13	2.10811e-12	LMANv2_490045		conserved protein of unknown function	COG0784	T	Signal transduction mechanisms	CELLULAR PROCESSES AND SIGNALING	1
3482.98	665.879	2564.88	2.36939	1.37839e-39	3.03105e-38	LMANv2_520004	sucB	dihydrolipoyltranssuccinase	COG0508	C	Energy production and conversion	METABOLISM	5
473.311	85.9642	399.443	2.36431	3.26434e-09	1.78999e-08	LMANv2_810002		conserved protein of unknown function	COG1555	L	Replication, recombination and repair	INFORMATION STORAGE AND PROCESSING	5
3321.66	638.812	2989.16	2.35967	3.14583e-39	6.84773e-38	LMANv2_720020	NA	NA	NA	NA	NA	NA	5
583.013	108.039	421.518	2.35317	2.38911e-10	1.45851e-09	LMANv2_290045	NA	NA	NA	NA	NA	NA	5
5258.37	1030.42	4005.08	2.33732	2.65394e-49	8.05527e-48	LMANv2_660052		putative molybdenum cofactor biosynthesis protein	COG0535	R	General function prediction only	POORLY CHARACTERIZED	5
7442.11	1463.42	7490.8	2.33349	2.32975e-48	6.7846e-47	LMANv2_280093	trxA	Thioredoxin	COG0526	C, O	Energy production and conversion, Posttranslational modification, protein turnover, chaperones	METABOLISM, CELLULAR PROCESSES AND SIGNALING	5
20213.5	3998.05	16068.3	2.32845	2.13684e-71	1.0964e-69	LMANv2_470041		conserved membrane protein of unknown function	COG3329	R	General function prediction only	POORLY CHARACTERIZED	5
8037.06	1580.32	6132.76	2.3223	2.64346e-28	4.20418e-27	LMANv2_590048		conserved protein of unknown function	COG1837	R	General function prediction only	POORLY CHARACTERIZED	5
300.242	50.5788	476.911	2.32077	0.000113041	0.000371065	LMANv2_650001	NA	NA	NA	NA	NA	NA	4
892.11	172.938	654.153	2.31692	1.80707e-15	1.57026e-14	LMANv2_440023		CheC-like family protein	COG1406	N	Cell motility	CELLULAR PROCESSES AND SIGNALING	5
1963.32	393.706	2026.16	2.30037	1.93442e-36	3.78971e-35	LMANv2_240029	nuoC	NADH-quinone oxidoreductase subunit C	COG0852	C	Energy production and conversion	METABOLISM	5
2151.6	433.425	2072.69	2.29332	7.39621e-32	1.29059e-30	LMANv2_90170		conserved exported protein of unknown function	COG0457, 4232	R, C, O	General function prediction only, Energy production and conversion, Posttranslational modification, protein turnover, chaperones	POORLY CHARACTERIZED, METABOLISM, CELLULAR PROCESSES AND SIGNALING	5
921.801	183.66	743.772	2.2872	1.48609e-19	1.59727e-18	LMANv2_280076	NA	NA	NA	NA	NA	NA	5
2681.87	544.607	1934.79	2.2865	6.97996e-39	1.50418e-37	LMANv2_160035	NA	NA	NA	NA	NA	NA	5
3748.68	764.216	3455.3	2.28366	9.8534e-48	2.79396e-46	LMANv2_670013		OmpA family protein	COG1360, 1196	N, D	Cell motility, Cell cycle control, cell division, chromosome partitioning	CELLULAR PROCESSES AND SIGNALING	5
3448.3	701.551	2885.34	2.2833	2.04475e-44	5.24574e-43	LMANv2_610027		putative RNA polymerase-binding protein DksA	COG1734	T	Signal transduction mechanisms	CELLULAR PROCESSES AND SIGNALING	5
5579.06	1140.48	7019.81	2.2731	4.99225e-36	9.56293e-35	LMANv2_510008	uppP	Undecaprenyl-diphosphatase	COG1968	V	Defense mechanisms	CELLULAR PROCESSES AND SIGNALING	4
423.312	83.0668	380.775	2.25682	9.91135e-08	4.7098e-07	LMANv2_240108	NA	NA	NA	NA	NA	NA	5
5018.82	1032.55	3722.24	2.25596	6.98408e-24	9.31931e-23	LMANv2_330106		Response regulator receiver domain protein	COG0784	T	Signal transduction mechanisms	CELLULAR PROCESSES AND SIGNALING	5
2012.24	410.343	1459.17	2.25186	1.51649e-15	1.32577e-14	LMANv2_310017	rplY	50S ribosomal protein L25	COG1825	J	Translation, ribosomal structure and biogenesis	INFORMATION STORAGE AND PROCESSING	5
1406.83	291.292	1398.23	2.24971	1.84613e-30	3.12033e-29	LMANv2_500081	infC	protein chain initiation factor IF-3	COG0290	J	Translation, ribosomal structure and biogenesis	INFORMATION STORAGE AND PROCESSING	5
1217.25	249.392	911.683	2.24637	3.55071e-16	3.2083e-15	LMANv2_240160	rpsQ	30S ribosomal subunit protein S17	COG0186	J	Translation, ribosomal structure and biogenesis	INFORMATION STORAGE AND PROCESSING	5
13774.9	2885.74	11548.4	2.24067	1.26513e-40	2.83996e-39	LMANv2_260047		Transcription elongation factor	COG1747, 0457, 0782	S, R, K	Function unknown, General function, Transcription	POORLY CHARACTERIZED, INFORMATION STORAGE AND PROCESSING	5
976.407	205.633	702.88	2.21604	1.46966e-20	1.66691e-19	LMANv2_810007	atpH	ATP synthase subunit delta	COG0712	C	Energy production and conversion	METABOLISM	5
10014.8	2136.73	7871.01	2.2133	7.34315e-37	1.45848e-35	LMANv2_650017	aspS	Aspartate--tRNA ligase	COG0173	J	Translation, ribosomal structure and biogenesis	INFORMATION STORAGE AND PROCESSING	5
10600.8	2295.63	8537.79	2.19578	1.25746e-50	3.98503e-49	LMANv2_150032		Phosphate transporter family protein	COG0306	P, D, L	Inorganic ion transport and metabolism, Cell cycle control, cell division, chromosome partitionin, Replication, recombination and repairg	METABOLISM	5
4704.82	1022.65	7700.71	2.19282	5.79565e-67	2.65737e-65	LMANv2_150158		Predicted N6-adenine-specific DNA methylase	COG0116	L	Replication, recombination and repair	INFORMATION STORAGE AND PROCESSING	4
343.552	71.065	316.596	2.18438	9.49259e-08	4.51579e-07	LMANv2_320024	rpsO	30S ribosomal subunit protein S15	COG0184	J	Translation, ribosomal structure and biogenesis	INFORMATION STORAGE AND PROCESSING	5
343.5	71.9409	348.074	2.17759	5.79772e-08	2.83634e-07	LMANv2_460035	NA	NA	NA	NA	NA	NA	5
5764.01	1267.1	5973.65	2.17412	8.40651e-44	2.10651e-42	LMANv2_480006		Peptidase, M23 domain protein	COG0739	M	Cell wall/membrane/envelope biogenesis	CELLULAR PROCESSES AND SIGNALING	4
4546.1	1004.72	5311.93	2.16033	7.98183e-32	1.38716e-30	LMANv2_240149	adk	Adenylate kinase	COG0563	F	Nucleotide transport and metabolism	METABOLISM	5
518.034	111.989	572.596	2.1601	7.8406e-12	5.29671e-11	LMANv2_500075	NA	NA	NA	NA	NA	NA	4
6684.05	1491.52	5657.88	2.15289	4.64957e-48	1.33598e-46	LMANv2_500024	smc	Chromosome partition protein Smc	COG1196	D	Cell cycle control, cell division, chromosome partitioning	CELLULAR PROCESSES AND SIGNALING	5
2752.06	614.348	2058.1	2.14599	2.80967e-27	4.32488e-26	LMANv2_670028	rpoD	RNA polymerase sigma factor RpoD	COG0568	K	Transcription	INFORMATION STORAGE AND PROCESSING	5
3154.66	704.978	2562.01	2.14236	4.8733e-31	8.30195e-30	LMANv2_120048		conserved protein of unknown function	COG0419	L	Replication, recombination and repair	INFORMATION STORAGE AND PROCESSING	5
6097.22	1371.69	6217.81	2.13351	1.17746e-27	1.83872e-26	LMANv2_240153	rpsE	30S ribosomal subunit protein S5	COG0098	J	Translation, ribosomal structure and biogenesis	INFORMATION STORAGE AND PROCESSING	5
1372.68	307.001	1284.67	2.13073	2.23925e-19	2.37713e-18	LMANv2_660087	NA	NA	NA	NA	NA	NA	5
530.464	116.017	493.341	2.12897	6.11106e-10	3.62792e-09	LMANv2_150142	NA	NA	NA	NA	NA	NA	5
1556.09	349.786	1133.74	2.12852	2.03148e-22	2.54525e-21	LMANv2_290078	NA	NA	NA	NA	NA	NA	5
610.975	136.636	627.194	2.12603	1.3171e-13	1.00829e-12	LMANv2_660031		protein of unknown function	COG0500	Q, R	Secondary metabolites biosynthesis, transport and catabolism, General function prediction	METABOLISM, POORLY CHARACTERIZED	5
1903.3	431.338	1871.82	2.12214	5.91787e-32	1.03683e-30	LMANv2_60127		Anti-sigma factor antagonist	COG1366	T	Signal transduction mechanisms	CELLULAR PROCESSES AND SIGNALING	5
2651.9	604.691	2711.53	2.11312	7.14609e-25	9.99988e-24	LMANv2_160018	mreB	cell wall structural complex MreBCD, actin-like component MreB	COG1077	D	Cell cycle control, cell division, chromosome partitioning	CELLULAR PROCESSES AND SIGNALING	5
1744.85	396.852	2684.11	2.10931	3.64217e-24	4.89027e-23	LMANv2_500063		Tetratricopeptide repeat protein	COG0457	R	General function prediction only	POORLY CHARACTERIZED	4
1524.87	353.744	1301.06	2.09003	4.04858e-27	6.18773e-26	LMANv2_500070	scpA	Segregation and condensation protein A	COG1354	S	Function unknown	POORLY CHARACTERIZED	5
1888.6	436.704	1581.63	2.08959	1.56579e-21	1.8746e-20	LMANv2_430021	tolQ	Biopolymer transport protein	COG0811	U	Intracellular trafficking, secretion, and vesicular transport	CELLULAR PROCESSES AND SIGNALING	5
3096.52	724.754	2330.04	2.06848	1.62727e-20	1.84082e-19	LMANv2_260006	rplJ	50S ribosomal protein L10	COG0244	J	Translation, ribosomal structure and biogenesis	INFORMATION STORAGE AND PROCESSING	5
10141.1	2409.44	7705.53	2.06213	1.21405e-43	3.02459e-42	LMANv2_520006	sucA	2-oxoglutarate decarboxylase, thiamin-requiring	COG0567	C	Energy production and conversion	METABOLISM	5
3141.25	745.92	2495.27	2.0582	8.21308e-27	1.23339e-25	LMANv2_240162	rplP	50S ribosomal subunit protein L16	COG0197	J	Translation, ribosomal structure and biogenesis	INFORMATION STORAGE AND PROCESSING	5
904.474	213.01	893.03	2.05741	1.88838e-18	1.90607e-17	LMANv2_160034		conserved protein of unknown function	COG1655	S	Function unknown	POORLY CHARACTERIZED	5
3141.82	747.253	3891.35	2.05448	4.91156e-26	7.22486e-25	LMANv2_10024		Uncharacterized membrane protein HI_1629	COG0586	S	Function unknown	POORLY CHARACTERIZED	4
587.71	137.403	445.992	2.05113	2.25588e-12	1.60178e-11	LMANv2_690005	NA	NA	NA	NA	NA	NA	5
1473.83	350.523	2277.27	2.04686	3.4516e-16	3.13848e-15	LMANv2_150157	bfr	Bacterioferritin	COG2193	P	Inorganic ion transport and metabolism	METABOLISM	4
1559.39	369.632	1614.38	2.04633	6.30734e-16	5.59355e-15	LMANv2_150082	NA	NA	NA	NA	NA	NA	5
769.107	182.575	628.659	2.04292	5.5073e-15	4.63603e-14	LMANv2_60067		Proton-translocating transhydrogenase subunit alpha	COG3288	C	Energy production and conversion	METABOLISM	5
2558	615.712	2539.55	2.03953	7.07445e-26	1.0301e-24	LMANv2_280095		Acyl-CoA dehydrogenase, C-terminal domain protein	COG1960	I	Lipid transport and metabolism	METABOLISM	5
3772.09	913.447	4157.6	2.0382	1.42418e-46	3.86052e-45	LMANv2_660090	NA	NA	NA	NA	NA	NA	4
7462.52	1802.72	7003.1	2.03709	2.37327e-35	4.42805e-34	LMANv2_660078	NA	NA	NA	NA	NA	NA	5
14451.3	3522.72	11003.9	2.02906	2.57809e-59	9.66223e-58	LMANv2_140016	nrdJ	Vitamin B12-dependent ribonucleotide reductase	COG0209	F	Nucleotide transport and metabolism	METABOLISM	5
2407.99	582.684	1979.83	2.02649	5.99777e-22	7.40699e-21	LMANv2_410032	NA	NA	NA	NA	NA	NA	5
1284.54	309.652	958.555	2.02496	5.62386e-15	4.72492e-14	LMANv2_60120	NA	NA	NA	NA	NA	NA	5
9246.42	2238.65	7723.3	2.02475	1.14445e-21	1.38946e-20	LMANv2_80106		Cytochrome C	COG2010	C	Energy production and conversion	METABOLISM	5
2798.58	673.219	2582.31	2.02096	4.92426e-14	3.90139e-13	LMANv2_150108	metK	methionine adenosyltransferase 1	COG0192	H	Coenzyme transport and metabolism	METABOLISM	5
1081.94	262.085	1047.81	2.01799	2.7467e-18	2.74034e-17	LMANv2_500054		conserved protein of unknown function	COG0653	U	Intracellular trafficking, secretion, and vesicular transport	CELLULAR PROCESSES AND SIGNALING	5
19682.5	4830.07	17367.7	2.01594	3.73399e-41	8.51508e-40	LMANv2_310015	ftsH	protease, ATP-dependent zinc-metallo	COG0465	O	Posttranslational modification, protein turnover, chaperones	CELLULAR PROCESSES AND SIGNALING	5
461.831	110.569	378.836	2.00375	5.23199e-08	2.57713e-07	LMANv2_500077	zapA	Cell division protein ZapA	COG3027	S	Function unknown	POORLY CHARACTERIZED	5
1180.9	288.5	1009.32	2.00345	1.79465e-14	1.46496e-13	LMANv2_340040		Peptidyl-prolyl cis-trans isomerase	COG0652	O	Posttranslational modification, protein turnover, chaperones	CELLULAR PROCESSES AND SIGNALING	5
3107.72	767.648	2781.08	2.0029	6.68344e-28	1.05515e-26	LMANv2_280079	serA	D-3-phosphoglycerate dehydrogenase	COG0111	E, H	Amino acid transport and metabolism, Coenzyme transport and metabolism	METABOLISM	5
447.711	107.426	403.388	2.0011	1.98892e-09	1.11764e-08	LMANv2_160002		conserved protein of unknown function	COG0840	N, T	Cell motility, Signal transduction mechanisms	CELLULAR PROCESSES AND SIGNALING	5
3693.71	913.473	3479.7	2.00074	7.89422e-25	1.09402e-23	LMANv2_240033	nuoH	NADH:ubiquinone oxidoreductase, membrane subunit H	COG1005	C	Energy production and conversion	METABOLISM	5

## Sheet: S5FDownregulated lvrAB and lvrB
Table S5F: Significantly downregulated genes in lvrA/B ∩ lvrB strains
Base Mean Δ lvrB	Base Mean WT	Base Mean	Log2FoldChange	pvalue	padj	Gene ID	Symbol	Product	COGs	COG class ID	Class Description	COG Process	Cluster
0	109.85	37.2361	-4.8367	9.78147e-07	4.16994e-06	LMANv2_260052	NA	NA	NA	NA	NA	NA	2
5.30494	266.673	103.613	-4.6267	1.22858e-10	7.67415e-10	LMANv2_670067	NA	NA	NA	NA	NA	NA	3
84.1395	1607.45	576.683	-4.16187	1.48089e-31	2.55305e-30	LMANv2_120073		conserved protein of unknown function	COG3762	S	Function unknown	POORLY CHARACTERIZED	2
1.47798	84.7099	28.7293	-4.00234	5.88661e-05	0.000201519	LMANv2_230012		conserved protein of unknown function	COG0318	I, Q	Lipid transport and metabolism, Secondary metabolites biosynthesis, transport and catabolis	METABOLISM	2
0	73.0968	25.1913	-3.95786	0.000106026	0.000349634	LMANv2_150144	NA	NA	NA	NA	NA	NA	3
92.7433	1386.9	598.234	-3.76193	3.08204e-18	3.06074e-17	LMANv2_20018	dfp	fragment of bifunctional protein [Includes: 4'-phosphopantothenoylcysteine decarboxylase; phosphopantothenoylcysteine synthetase, FMN-binding] (part 1)	COG0452	H	Coenzyme transport and metabolism	METABOLISM	3
8.56438	180.756	69.4816	-3.5427	2.19755e-05	7.92163e-05	LMANv2_240117	NA	NA	NA	NA	NA	NA	3
2.65247	80.2854	27.6459	-3.37539	0.00065259	0.00190045	LMANv2_150105	NA	NA	NA	NA	NA	NA	2
33.9409	420.004	159.911	-3.35723	2.9093e-09	1.60346e-08	LMANv2_330132	NA	NA	NA	NA	NA	NA	2
82.8861	959.287	403.031	-3.34563	3.86869e-15	3.28877e-14	LMANv2_330133	NA	NA	NA	NA	NA	NA	3
1.47798	56.8137	19.4306	-3.30187	0.00128695	0.00353748	LMANv2_160057	NA	NA	NA	NA	NA	NA	2
85.3008	880.83	389.385	-3.27318	4.61635e-21	5.42138e-20	LMANv2_470032	NA	NA	NA	NA	NA	NA	3
89.1278	910.938	385.039	-3.24393	3.56955e-19	3.75238e-18	LMANv2_240080	NA	NA	NA	NA	NA	NA	3
7.07325	129.525	53.6667	-3.19694	0.000156369	0.00050108	LMANv2_220054	NA	NA	NA	NA	NA	NA	3
1.76831	59.1878	21.7391	-3.17794	0.00123882	0.00341607	LMANv2_590020	NA	NA	NA	NA	NA	NA	2
45.1972	495.731	192.803	-3.15164	6.99417e-07	3.04801e-06	LMANv2_600012	NA	NA	NA	NA	NA	NA	2
0	36.1722	12.0574	-3.06278	0.00307156	0.00785198	LMANv2_420001	NA	NA	NA	NA	NA	NA	2
0	40.0013	13.8678	-3.00858	0.00376067	0.00943821	LMANv2_670072	NA	NA	NA	NA	NA	NA	3
9.14505	146.308	56.9785	-2.82517	0.00289348	0.00743644	LMANv2_500050	NA	NA	NA	NA	NA	NA	2
53.4055	432.033	171.852	-2.79684	2.48419e-07	1.14512e-06	LMANv2_80049	NA	NA	NA	NA	NA	NA	3
178.44	1295.8	570.325	-2.70747	5.88422e-08	2.87539e-07	LMANv2_440032		Histidine kinase-like ATPase domain protein	COG2172	T	Signal transduction mechanisms	CELLULAR PROCESSES AND SIGNALING	3
17.7094	157.7	65.2326	-2.6928	0.000337019	0.00102872	LMANv2_300038	NA	NA	NA	NA	NA	NA	2
107.484	778.499	339.173	-2.64351	2.99962e-06	1.20152e-05	LMANv2_240076	NA	NA	NA	NA	NA	NA	2
15.9148	165.421	69.975	-2.61312	0.00224468	0.00590273	LMANv2_190031	NA	NA	NA	NA	NA	NA	3
107.563	778.453	343.696	-2.57863	5.89407e-05	0.000201615	LMANv2_320086	NA	NA	NA	NA	NA	NA	2
273.678	1662.09	751.269	-2.55724	4.38076e-17	4.12251e-16	LMANv2_410049	NA	NA	NA	NA	NA	NA	3
175.695	1088.96	504.966	-2.55515	4.59594e-11	2.95649e-10	LMANv2_50045		conserved protein of unknown function	COG4933	S	Function unknown	POORLY CHARACTERIZED	3
56.414	381.639	166.837	-2.53937	2.52435e-05	9.01403e-05	LMANv2_10042	NA	NA	NA	NA	NA	NA	3
13.3018	169.906	63.9595	-2.5008	0.0120062	0.0266874	LMANv2_530001	NA	NA	NA	NA	NA	NA	2
57.4833	437.146	183.474	-2.49201	0.00071619	0.00206612	LMANv2_260015	NA	NA	NA	NA	NA	NA	3
61.9567	396.47	171.37	-2.48358	2.45115e-06	9.90107e-06	LMANv2_670056	NA	NA	NA	NA	NA	NA	2
2.36213	37.5621	13.5145	-2.47916	0.0159111	0.0342885	LMANv2_680006	NA	NA	NA	NA	NA	NA	2
121.855	730.394	328.869	-2.47743	1.01116e-10	6.38084e-10	LMANv2_40024	NA	NA	NA	NA	NA	NA	2
96.8738	615.781	269.473	-2.45303	3.69346e-05	0.000129632	LMANv2_330043		conserved protein of unknown function	COG3411	C	Energy production and conversion	METABOLISM	3
110.968	665.159	310.055	-2.44633	1.50976e-07	7.04991e-07	LMANv2_500057	NA	NA	NA	NA	NA	NA	3
121.881	753.997	340.99	-2.40376	4.04009e-05	0.000140994	LMANv2_240120	NA	NA	NA	NA	NA	NA	2
46.6094	317.949	130.578	-2.35961	0.00173158	0.00466153	LMANv2_670048	NA	NA	NA	NA	NA	NA	2
306.457	1670.53	774.681	-2.35766	5.74863e-09	3.07402e-08	LMANv2_170002	dprA	DNA protecting protein DprA	COG0758	L, U	Replication, recombination and repair, Intracellular trafficking, secretion, and vesicular transport	INFORMATION STORAGE AND PROCESSING, CELLULAR PROCESSES AND SIGNALING	3
204.108	1138.42	532.048	-2.3338	7.20023e-07	3.12832e-06	LMANv2_680002	NA	NA	NA	NA	NA	NA	2
462.412	2409.34	1127.06	-2.33218	8.34818e-17	7.75445e-16	LMANv2_470009	NA	NA	NA	NA	NA	NA	2
355.799	1875.76	873.439	-2.33106	8.56505e-14	6.63946e-13	LMANv2_100033	NA	NA	NA	NA	NA	NA	2
63.9759	401.569	181.83	-2.32338	0.000493544	0.00147006	LMANv2_670045	NA	NA	NA	NA	NA	NA	3
1016.85	5070.64	2425.7	-2.30207	2.81307e-37	5.7735e-36	LMANv2_270020		Diguanylate cyclase (GGDEF) domain protein	COG0840,COG2199	T, N	Signal transduction mechanisms, Cell motility	CELLULAR PROCESSES AND SIGNALING	3
61.6532	339.13	154.633	-2.26527	2.53568e-05	9.04701e-05	LMANv2_80034	NA	NA	NA	NA	NA	NA	2
406.828	2037.82	930.213	-2.26336	1.18068e-10	7.40719e-10	LMANv2_260064		Phosphotransferase enzyme family protein	COG3173	R	General function prediction only	POORLY CHARACTERIZED	2
6.20224	52.562	19.7945	-2.26026	0.0216708	0.0450778	LMANv2_670064	NA	NA	NA	NA	NA	NA	2
1398.17	6719.68	3244.27	-2.2521	1.07003e-33	1.92964e-32	LMANv2_340017	murC	UDP-N-acetylmuramate-alanine ligase	COG0773	M	Cell wall/membrane/envelope biogenesis	CELLULAR PROCESSES AND SIGNALING	3
770.452	3649.71	1691.68	-2.22843	4.35427e-29	7.13571e-28	LMANv2_430005		conserved protein of unknown function	COG2013	S	Function unknown	POORLY CHARACTERIZED	2
55.5036	302.765	140.132	-2.22492	0.000329191	0.00100696	LMANv2_600008		KR domain protein	COG1028	I, Q, R	Lipid transport and metabolism, Secondary metabolites biosynthesis, transport and catabolism, General function prediction only	METABOLISM, POORLY CHARACTERIZED	3
402.33	2002.86	945.503	-2.21883	2.45798e-08	1.25818e-07	LMANv2_720001		Adenylate/guanylate cyclase catalytic domain protein	COG0840,COG2114	T,N	Signal transduction mechanisms, Cell motility	CELLULAR PROCESSES AND SIGNALING	2
7.37674	59.1206	24.1808	-2.18749	0.0202516	0.0423916	LMANv2_800002	NA	NA	NA	NA	NA	NA	2
408.558	1952.54	895.633	-2.16419	5.41803e-08	2.66268e-07	LMANv2_10040		Pseudouridine synthase	COG1187	J	Translation, ribosomal structure and biogenesis	INFORMATION STORAGE AND PROCESSING	3
27.1448	150.152	61.8186	-2.16247	0.00234967	0.00614134	LMANv2_830003	NA	NA	NA	NA	NA	NA	2
726.457	3316.66	1588.83	-2.15326	1.65591e-18	1.68723e-17	LMANv2_150149		conserved membrane protein of unknown function	COG2208	K, T	Transcription, Signal transduction mechanisms	INFORMATION STORAGE AND PROCESSING, CELLULAR PROCESSES AND SIGNALING	2
78.5179	380.779	169.441	-2.14991	1.82502e-05	6.69434e-05	LMANv2_80052	NA	NA	NA	NA	NA	NA	2
72.6323	396.449	166.657	-2.14375	0.00281035	0.00724439	LMANv2_150126	NA	NA	NA	NA	NA	NA	2
462.477	2058.34	978.918	-2.12642	4.97093e-21	5.79046e-20	LMANv2_240119		Acetyltransferase (GNAT) domain protein	COG0454	K, R	Transcription, General function prediction only	INFORMATION STORAGE AND PROCESSING	2
85.6306	402.74	178.693	-2.09651	0.000103572	0.000342064	LMANv2_80117	NA	NA	NA	NA	NA	NA	2
245.873	1057.33	477.786	-2.02907	3.49137e-07	1.58398e-06	LMANv2_180036	NA	NA	NA	NA	NA	NA	2
150.543	640.954	309.417	-2.01854	3.50443e-07	1.58823e-06	LMANv2_90163	NA	NA	NA	NA	NA	NA	2
588.411	2545.02	1172.09	-2.01116	4.19343e-06	1.66271e-05	LMANv2_90049	NA	NA	NA	NA	NA	NA	2
108.909	462.356	214.835	-2.0008	1.96906e-06	8.03659e-06	LMANv2_500023	NA	NA	NA	NA	NA	NA	2
													2
