# Supplementary material for: Lvr, a Signaling System That Controls Global Gene Regulation and Virulence in Pathogenic Leptospira
Source: Front Cell Infect Microbiol. 2018 Feb 23;8:45. doi: 10.3389/fcimb.2018.00045 (PMC5863495; doi:10.3389/fcimb.2018.00045)
Supplement: Supplementary file 7 [file Table7.XLS]

## Sheet: Translation
Table S7: Translation apparatus genes in operons affected by Lvr dyad
Gene_Id	Begin	End	symbol	Product	COGs	cluster
LMANv2_110019	1018500	1019399	rpsB	30S ribosomal subunit protein S2	COG0052	5
LMANv2_110020	1019411	1020010	tsf	Elongation factor Ts	COG0264	5
LMANv2_240143	2143167	2143682	rplQ	50S ribosomal protein L17	COG0203	1
LMANv2_240145	2144684	2145307	rpsD	30S ribosomal subunit protein S4	COG0522	5
LMANv2_240146	2145319	2145729	rpsK	30S ribosomal subunit protein S11	COG0100	5
LMANv2_240147	2145732	2146109	rpsM	30S ribosomal subunit protein S13	COG0099	5
LMANv2_240148	2146235	2146453	infA	protein chain initiation factor IF-1	COG0361	4
LMANv2_240151	2148424	2148966	rplO	50S ribosomal protein L15	COG0200	5
LMANv2_240153	2149174	2149680	rpsE	30S ribosomal subunit protein S5	COG0098	5
LMANv2_240154	2149682	2150050	rplR	50S ribosomal subunit protein L18	COG0256	5
LMANv2_240155	2150054	2150593	rplF	50S ribosomal subunit protein L6	COG0097	5
LMANv2_240156	2150620	2151021	rpsH	30S ribosomal subunit protein S8	COG0096	5
LMANv2_240157	2151246	2151794	rplE	50S ribosomal subunit protein L5	COG0094	5
LMANv2_240158	2151798	2152157	rplX	50S ribosomal subunit protein L24	COG0198	5
LMANv2_240159	2152157	2152549	rplN	50S ribosomal subunit protein L14	COG0093	5
LMANv2_240160	2152551	2152820	rpsQ	30S ribosomal subunit protein S17	COG0186	5
LMANv2_240161	2152830	2153114	rpmC	50S ribosomal protein L29	COG0255	5
LMANv2_240162	2153111	2153524	rplP	50S ribosomal subunit protein L16	COG0197	5
LMANv2_240163	2153547	2154224	rpsC	30S ribosomal subunit protein S3	COG0092	5
LMANv2_240164	2154237	2154569	rplV	50S ribosomal subunit protein L22	COG0091	5
LMANv2_240165	2154569	2154850	rpsS	30S ribosomal subunit protein S19	COG0185	5
LMANv2_240167	2154859	2155698	rplB	50S ribosomal subunit protein L2	COG0090	5
LMANv2_240168	2155702	2156016	rplW	50S ribosomal protein L23	COG0089	5
LMANv2_240169	2156013	2156648	rplD	50S ribosomal protein L4	COG0088	5
LMANv2_240170	2156666	2157286	rplC	50S ribosomal subunit protein L3	COG0087	5
LMANv2_240171	2157298	2157606	rpsJ	30S ribosomal protein S10	COG0051	5
LMANv2_240172	2157621	2158826	tufB	protein chain elongation factor EF-Tu, possible GTP-binding factor (duplicate of tufA)	COG0050	1
LMANv2_260004	2182958	2183386	rplK	50S ribosomal protein L11	COG0080	5
LMANv2_260005	2183393	2184085	rplA	50S ribosomal subunit protein L1	COG0081	4
LMANv2_260006	2184113	2184646	rplJ	50S ribosomal protein L10	COG0244	5
LMANv2_260007	2184696	2185079	rplL	50S ribosomal subunit protein L7/L12	COG0222	5
LMANv2_260011	2193598	2193972	rpsL	30S ribosomal protein S12	COG0048	1
LMANv2_260012	2193991	2194464	rpsG	30S ribosomal subunit protein S7	COG0049	5
LMANv2_260019	2198902	2199351	rplM	50S ribosomal subunit protein L13	COG0102	5
LMANv2_260020	2199362	2199760	rpsI	30S ribosomal subunit protein S9	COG0103	5
LMANv2_310016	2606491	2607054		putative aminoacyl-tRNA hydrolase	COG0193	5
LMANv2_310017	2607101	2607739	rplY	50S ribosomal protein L25	COG1825	5
LMANv2_320021	2639271	2641898	infB	Translation initiation factor IF-2	COG0532	4
LMANv2_320024	2643199	2643465	rpsO	30S ribosomal subunit protein S15	COG0184	5
LMANv2_320025	2643477	2645573	pnp	polynucleotide phosphorylase/polyadenylase	COG1185	4
LMANv2_500079	3845696	3846049	rplT	50S ribosomal subunit protein L20	COG0292	1
LMANv2_500080	3846049	3846252	rpmI	50S ribosomal subunit protein L35	COG0291	5
LMANv2_500081	3846285	3846824	infC	protein chain initiation factor IF-3	COG0290	5
LMANv2_650012	4190940	4191215	rpsF	30S ribosomal protein S6	COG0360	5
LMANv2_650014	4191672	4191983	rpsR	30S ribosomal protein S18	COG0238	5
LMANv2_650015	4191993	4192442	rplI	50S ribosomal protein L9	COG0359	5
LMANv2_650017	4193821	4195626	aspS	Aspartate--tRNA ligase	COG0173	5
